# Supplementary material for: A neuro-computational account of procrastination behavior
Source: Nat Commun. 2022 Sep 26;13:5639. doi: 10.1038/s41467-022-33119-w (PMC9513091; doi:10.1038/s41467-022-33119-w)
Supplement: Supplementary file 3 — Source Data [file 41467_2022_33119_MOESM3_ESM.xlsx]

## Sheet: Fig2a
Pwait_exp1_reward_value_bin1	Pwait_exp1_reward_value_bin2	Pwait_exp1_reward_value_bin3	Pwait_exp1_reward_value_bin4	Pwait_exp1_reward_delay_bin1	Pwait_exp1_reward_delay_bin2	Pwait_exp1_reward_delay_bin3	Pwait_exp1_reward_delay_bin4	Pwait_exp2_reward_value_bin1	Pwait_exp2_reward_value_bin2	Pwait_exp2_reward_value_bin3	Pwait_exp2_reward_value_bin4	Pwait_exp2_reward_delay_bin1	Pwait_exp2_reward_delay_bin2	Pwait_exp2_reward_delay_bin3	Pwait_exp2_reward_delay_bin4	Pwait_exp1_effort_value_bin1	Pwait_exp1_effort_value_bin2	Pwait_exp1_effort_value_bin3	Pwait_exp1_effort_value_bin4	Pwait_exp1_effort_delay_bin1	Pwait_exp1_effort_delay_bin2	Pwait_exp1_effort_delay_bin3	Pwait_exp1_effort_delay_bin4	Pwait_exp2_effort_value_bin1	Pwait_exp2_effort_value_bin2	Pwait_exp2_effort_value_bin3	Pwait_exp2_effort_value_bin4	Pwait_exp2_effort_delay_bin1	Pwait_exp2_effort_delay_bin2	Pwait_exp2_effort_delay_bin3	Pwait_exp2_effort_delay_bin4	Pwait_exp2_punishment_value_bin1	Pwait_exp2_punishment_value_bin2	Pwait_exp2_punishment_value_bin3	Pwait_exp2_punishment_value_bin4	Pwait_exp2_punishment_delay_bin1	Pwait_exp2_punishment_delay_bin2	Pwait_exp2_punishment_delay_bin3	Pwait_exp2_punishment_delay_bin4
0.216216216216216	0.513513513513514	0.583333333333333	0.875000000000000	0.785714285714286	0.675000000000000	0.638888888888889	0.239130434782609	0.0200000000000000	0.136363636363636	0.517857142857143	0.740000000000000	0.605263157894737	0.454545454545455	0.360655737704918	0.140350877192982	0.567567567567568	0.184210526315789	0.0833333333333333	0	0.161290322580645	0.195121951219512	0.178571428571429	0.260000000000000	0.800000000000000	0.640000000000000	0.480000000000000	0.380000000000000	0.583333333333333	0.583333333333333	0.680000000000000	0.462962962962963	0.740000000000000	0.540000000000000	0.260000000000000	0.0400000000000000	0.351351351351351	0.541666666666667	0.254545454545455	0.433333333333333
0.0540540540540541	0.315789473684211	0.567567567567568	0.789473684210526	0.611111111111111	0.638297872340426	0.375000000000000	0.226415094339623	0.220000000000000	0.360000000000000	0.306122448979592	0.627450980392157	0.411764705882353	0.482142857142857	0.297297297297297	0.328767123287671	0.722222222222222	0.461538461538462	0.0555555555555556	0.0256410256410256	0.125000000000000	0.388888888888889	0.303030303030303	0.297872340425532	0.918367346938776	0.959183673469388	0.980392156862745	0.941176470588235	0.852941176470588	0.983870967741936	0.925000000000000	0.984375000000000	0.302325581395349	0.285714285714286	0.125000000000000	0.0754716981132075	0.290322580645161	0.203125000000000	0.160000000000000	0.163636363636364
0.0540540540540541	0.459459459459460	0.578947368421053	0.921052631578947	0.666666666666667	0.613636363636364	0.611111111111111	0.265306122448980	0.100000000000000	0.260000000000000	0.320000000000000	0.560000000000000	0.652173913043478	0.420000000000000	0.175000000000000	0.0625000000000000	0.621621621621622	0.0789473684210526	0.0540540540540541	0.0263157894736842	0.212121212121212	0.0689655172413793	0.217391304347826	0.238095238095238	0.960000000000000	0.820000000000000	0.840000000000000	0.680000000000000	0.863636363636364	0.722222222222222	0.830769230769231	0.854545454545455	0.440000000000000	0.320000000000000	0.380000000000000	0.460000000000000	0.350000000000000	0.423076923076923	0.452380952380952	0.378787878787879
0.0810810810810811	0.421052631578947	0.756756756756757	0.789473684210526	0.677419354838710	0.566666666666667	0.604166666666667	0.243902439024390	0.140000000000000	0.180000000000000	0.220000000000000	0.480000000000000	0.463414634146342	0.285714285714286	0.203389830508475	0.137931034482759	0.685714285714286	0.375000000000000	0.0285714285714286	0.0250000000000000	0.218750000000000	0.250000000000000	0.326086956521739	0.272727272727273	0.975609756097561	1	0.958333333333333	0.962264150943396	0.970588235294118	1	0.951219512195122	0.968750000000000	0.755555555555556	0.943396226415094	0.877551020408163	0.811320754716981	0.894736842105263	0.850000000000000	0.846153846153846	0.824561403508772
0.108108108108108	0.270270270270270	0.605263157894737	0.710526315789474	0.687500000000000	0.652173913043478	0.456140350877193	0.0263157894736842	0.244897959183673	0.512820512820513	0.737704918032787	0.803921568627451	0.577777777777778	0.611111111111111	0.511627906976744	0.637931034482759	0.378378378378378	0.105263157894737	0	0	0.212121212121212	0.166666666666667	0.0740740740740741	0.0769230769230769	0.620000000000000	0.540000000000000	0.400000000000000	0.260000000000000	0.394736842105263	0.454545454545455	0.434782608695652	0.508196721311475	0	0	0	0.0185185185185185	0	0	0	0.0169491525423729
0.243243243243243	0.605263157894737	0.756756756756757	0.842105263157895	0.714285714285714	0.725000000000000	0.636363636363636	0.448979591836735	0.200000000000000	0.340000000000000	0.600000000000000	0.780000000000000	0.644444444444445	0.342105263157895	0.475409836065574	0.446428571428571	0.388888888888889	0.205128205128205	0.0555555555555556	0.102564102564103	0.125000000000000	0.234042553191489	0.200000000000000	0.166666666666667	0.653061224489796	0.666666666666667	0.420000000000000	0.220000000000000	0.276595744680851	0.444444444444444	0.685185185185185	0.518518518518519	0.740000000000000	0.388888888888889	0.349206349206349	0.0588235294117647	0.295454545454545	0.384615384615385	0.366666666666667	0.456140350877193
0.760000000000000	0.760000000000000	0.900000000000000	0.880000000000000	0.939393939393939	0.924242424242424	0.842105263157895	0.650793650793651	0.700000000000000	0.940000000000000	0.980000000000000	0.980000000000000	0.937500000000000	0.923076923076923	0.911111111111111	0.836363636363636	0.0600000000000000	0.340000000000000	0.346938775510204	0.254901960784314	0.227272727272727	0.325000000000000	0.290909090909091	0.180327868852459	0.940000000000000	0.800000000000000	0.880000000000000	0.600000000000000	0.756756756756757	0.773584905660377	0.868421052631579	0.819444444444444	0.720000000000000	0.458333333333333	0.557692307692308	0.180000000000000	0.577777777777778	0.418604651162791	0.529411764705882	0.409836065573771
0.740000000000000	0.920000000000000	0.960000000000000	0.940000000000000	0.837209302325581	0.944444444444444	0.916666666666667	0.865671641791045	0.260000000000000	0.159090909090909	0.464285714285714	0.500000000000000	0.424242424242424	0.283018867924528	0.365079365079365	0.372549019607843	0.100000000000000	0.240000000000000	0.244897959183673	0.137254901960784	0.111111111111111	0.266666666666667	0.169230769230769	0.166666666666667	0.958333333333333	1	0.960000000000000	0.920000000000000	0.884615384615385	0.958904109589041	0.976190476190476	0.983050847457627	0.720000000000000	0.580000000000000	0.660000000000000	0.660000000000000	0.684210526315790	0.661016949152542	0.526315789473684	0.707692307692308
								0.500000000000000	0.800000000000000	0.866666666666667	0.966666666666667	1	0.942857142857143	0.687500000000000	0.533333333333333									0.433333333333333	0.433333333333333	0.266666666666667	0.0666666666666667	0.230769230769231	0.233333333333333	0.323529411764706	0.400000000000000	0.466666666666667	0.166666666666667	0.0333333333333333	0.0333333333333333	0.166666666666667	0.222222222222222	0.0740740740740741	0.222222222222222
								0.166666666666667	0.206896551724138	0.129032258064516	0.266666666666667	0.375000000000000	0.272727272727273	0.0937500000000000	0.0645161290322581									0.833333333333333	0.600000000000000	0.566666666666667	0.600000000000000	0.555555555555556	0.625000000000000	0.548387096774194	0.866666666666667	0.931034482758621	0.903225806451613	0.666666666666667	0.666666666666667	0.851851851851852	0.757575757575758	0.793103448275862	0.774193548387097
								0.600000000000000	0.566666666666667	0.633333333333333	0.733333333333333	0.703703703703704	0.718750000000000	0.571428571428571	0.545454545454545									0.333333333333333	0.233333333333333	0.166666666666667	0	0.105263157894737	0.100000000000000	0.200000000000000	0.322580645161290	0.344827586206897	0.0645161290322581	0.166666666666667	0	0.0434782608695652	0.147058823529412	0.0909090909090909	0.266666666666667
								0.500000000000000	0.600000000000000	0.766666666666667	0.766666666666667	0.714285714285714	0.645161290322581	0.645161290322581	0.633333333333333									0.533333333333333	0.600000000000000	0.500000000000000	0.333333333333333	0.333333333333333	0.583333333333333	0.571428571428571	0.483870967741936	0.733333333333333	0.533333333333333	0.500000000000000	0.300000000000000	0.347826086956522	0.518518518518519	0.552631578947369	0.593750000000000
								0.300000000000000	0.533333333333333	0.633333333333333	0.600000000000000	0.642857142857143	0.652173913043478	0.432432432432432	0.406250000000000									0.333333333333333	0.206896551724138	0.322580645161290	0.200000000000000	0.217391304347826	0.243243243243243	0.250000000000000	0.343750000000000	0.448275862068966	0.129032258064516	0.0666666666666667	0	0.107142857142857	0.148148148148148	0.200000000000000	0.166666666666667
								0.566666666666667	0.600000000000000	0.600000000000000	0.666666666666667	0.750000000000000	0.733333333333333	0.583333333333333	0.400000000000000									0.800000000000000	0.500000000000000	0.633333333333333	0.633333333333333	0.821428571428571	0.592592592592593	0.685714285714286	0.466666666666667	0.300000000000000	0.233333333333333	0.200000000000000	0.166666666666667	0.241379310344828	0.148148148148148	0.147058823529412	0.366666666666667
								0.466666666666667	0.866666666666667	0.833333333333333	0.933333333333333	0.826086956521739	0.806451612903226	0.750000000000000	0.733333333333333									0.133333333333333	0.266666666666667	0.200000000000000	0.166666666666667	0.148148148148148	0.250000000000000	0.107142857142857	0.242424242424242	0.466666666666667	0.500000000000000	0.233333333333333	0.200000000000000	0.434782608695652	0.351351351351351	0.266666666666667	0.366666666666667
								0.433333333333333	0.233333333333333	0.500000000000000	0.566666666666667	0.600000000000000	0.428571428571429	0.437500000000000	0.266666666666667									0.733333333333333	0.733333333333333	0.533333333333333	0.133333333333333	0.576923076923077	0.419354838709677	0.551724137931035	0.588235294117647	0.800000000000000	0.517241379310345	0.322580645161290	0.200000000000000	0.230769230769231	0.533333333333333	0.515151515151515	0.516129032258065
								0.466666666666667	0.566666666666667	0.900000000000000	1	0.758620689655172	0.766666666666667	0.681818181818182	0.717948717948718									0.400000000000000	0.200000000000000	0.266666666666667	0.173913043478261	0.206896551724138	0.392857142857143	0.181818181818182	0.300000000000000	0.600000000000000	0.633333333333333	0.333333333333333	0.100000000000000	0.275862068965517	0.300000000000000	0.413793103448276	0.656250000000000
								0.266666666666667	0.733333333333333	0.966666666666667	1	0.925925925925926	0.758620689655172	0.666666666666667	0.594594594594595									0.566666666666667	0.300000000000000	0.300000000000000	0.142857142857143	0.344827586206897	0.400000000000000	0.275862068965517	0.281250000000000	0.923076923076923	0.893617021276596	0.600000000000000	0.200000000000000	0.666666666666667	0.705882352941177	0.633333333333333	0.593750000000000
								0.133333333333333	0.357142857142857	0.531250000000000	0.733333333333333	0.655172413793103	0.620689655172414	0.423076923076923	0.138888888888889									0.933333333333333	0.733333333333333	0.400000000000000	0.629629629629630	0.655172413793103	0.655172413793103	0.689655172413793	0.636363636363636	0.500000000000000	0.400000000000000	0.310344827586207	0.258064516129032	0.250000000000000	0.321428571428571	0.444444444444444	0.432432432432432
								0.633333333333333	0.933333333333333	0.933333333333333	0.966666666666667	0.880000000000000	0.920000000000000	0.861111111111111	0.823529411764706									0.733333333333333	0.400000000000000	0.533333333333333	0.366666666666667	0.551724137931035	0.482758620689655	0.516129032258065	0.483870967741936	0.566666666666667	0.533333333333333	0.466666666666667	0.363636363636364	0.625000000000000	0.529411764705882	0.370370370370370	0.371428571428571
								0.206896551724138	0.548387096774194	0.600000000000000	0.933333333333333	0.814814814814815	0.642857142857143	0.281250000000000	0.606060606060606									0.200000000000000	0.100000000000000	0	0.0666666666666667	0.160000000000000	0.0588235294117647	0.100000000000000	0.0645161290322581	0.700000000000000	0.433333333333333	0.433333333333333	0.100000000000000	0.366666666666667	0.275862068965517	0.516129032258065	0.500000000000000
								0.100000000000000	0.466666666666667	0.766666666666667	0.833333333333333	0.678571428571429	0.483870967741936	0.516129032258065	0.500000000000000									0.400000000000000	0.400000000000000	0.0333333333333333	0	0.148148148148148	0.200000000000000	0.266666666666667	0.212121212121212	0.766666666666667	0.133333333333333	0.166666666666667	0.0666666666666667	0.238095238095238	0.236842105263158	0.333333333333333	0.322580645161290
								0.400000000000000	0.666666666666667	0.533333333333333	0.633333333333333	0.461538461538462	0.718750000000000	0.531250000000000	0.500000000000000									0.333333333333333	0.133333333333333	0.0333333333333333	0	0.200000000000000	0.103448275862069	0.161290322580645	0.0333333333333333	0.733333333333333	0.166666666666667	0.0333333333333333	0.0333333333333333	0.300000000000000	0.131578947368421	0.133333333333333	0.437500000000000
								0	0.133333333333333	0.500000000000000	0.633333333333333	0.291666666666667	0.485714285714286	0.258064516129032	0.200000000000000									0.800000000000000	0.600000000000000	0.400000000000000	0.200000000000000	0.500000000000000	0.322580645161290	0.620689655172414	0.558823529411765	1	0.947368421052632	0.700000000000000	0.366666666666667	0.653846153846154	0.757575757575758	0.653846153846154	0.885714285714286
								0.200000000000000	0.733333333333333	0.866666666666667	0.933333333333333	0.814814814814815	0.692307692307692	0.571428571428571	0.687500000000000									0.966666666666667	0.900000000000000	0.833333333333333	0.433333333333333	0.821428571428571	0.666666666666667	0.781250000000000	0.848484848484849	0.900000000000000	0.866666666666667	0.700000000000000	0.600000000000000	0.633333333333333	0.615384615384615	0.848484848484849	0.935483870967742
								0.166666666666667	0.400000000000000	0.633333333333333	0.700000000000000	0.766666666666667	0.576923076923077	0.312500000000000	0.281250000000000									0.800000000000000	0.533333333333333	0.433333333333333	0.0333333333333333	0.333333333333333	0.344827586206897	0.533333333333333	0.580645161290323	0.966666666666667	0.517241379310345	0.172413793103448	0.218750000000000	0.454545454545455	0.342857142857143	0.433333333333333	0.636363636363636
								0.266666666666667	0.700000000000000	0.900000000000000	0.966666666666667	0.840000000000000	0.766666666666667	0.612903225806452	0.647058823529412									0.666666666666667	0.500000000000000	0.533333333333333	0.366666666666667	0.551724137931035	0.538461538461538	0.555555555555556	0.447368421052632	0.966666666666667	0.766666666666667	0.400000000000000	0.644444444444445	0.642857142857143	0.677419354838710	0.758620689655172	0.812500000000000
								0.166666666666667	0.466666666666667	0.633333333333333	0.833333333333333	0.666666666666667	0.571428571428571	0.379310344827586	0.484848484848485									0.933333333333333	0.666666666666667	0.433333333333333	0	0.428571428571429	0.419354838709677	0.620689655172414	0.562500000000000	0.933333333333333	0.900000000000000	0.433333333333333	0.200000000000000	0.600000000000000	0.484848484848485	0.625000000000000	0.736842105263158
								0.166666666666667	0.266666666666667	0.433333333333333	0.533333333333333	0.642857142857143	0.354838709677419	0.258064516129032	0.166666666666667									0.833333333333333	0.666666666666667	0.433333333333333	0.100000000000000	0.461538461538462	0.533333333333333	0.393939393939394	0.645161290322581	0.633333333333333	0.300000000000000	0.100000000000000	0	0.230769230769231	0.205882352941176	0.333333333333333	0.266666666666667
								0.133333333333333	0.600000000000000	0.900000000000000	0.900000000000000	0.793103448275862	0.827586206896552	0.444444444444444	0.485714285714286									0.766666666666667	0.133333333333333	0	0	0.206896551724138	0.178571428571429	0.200000000000000	0.303030303030303	0.466666666666667	0.0666666666666667	0	0	0.137931034482759	0.166666666666667	0.100000000000000	0.129032258064516
								0.133333333333333	0.200000000000000	0.633333333333333	0.800000000000000	0.620689655172414	0.516129032258065	0.344827586206897	0.290322580645161									0.933333333333333	0.766666666666667	0.533333333333333	0.366666666666667	0.555555555555556	0.606060606060606	0.600000000000000	0.833333333333333	0.900000000000000	0.600000000000000	0.233333333333333	0.0666666666666667	0.500000000000000	0.416666666666667	0.346153846153846	0.529411764705882
								0.700000000000000	1	1	1	0.884615384615385	0.903225806451613	0.966666666666667	0.939393939393939									0.800000000000000	0.166666666666667	0.0666666666666667	0	0.275862068965517	0.387096774193548	0.260869565217391	0.135135135135135	0.933333333333333	0.566666666666667	0.666666666666667	0.375000000000000	0.535714285714286	0.633333333333333	0.593750000000000	0.600000000000000
								0.166666666666667	0.433333333333333	0.866666666666667	0.933333333333333	0.708333333333333	0.611111111111111	0.518518518518519	0.575757575757576									1	0.766666666666667	0.533333333333333	0.433333333333333	0.700000000000000	0.684210526315790	0.593750000000000	0.766666666666667	1	0.870967741935484	0.800000000000000	0.666666666666667	0.814814814814815	0.827586206896552	0.794117647058824	0.900000000000000
								0.0333333333333333	0.200000000000000	0.600000000000000	0.433333333333333	0.608695652173913	0.324324324324324	0.115384615384615	0.264705882352941									0.900000000000000	0.551724137931035	0.258064516129032	0.0666666666666667	0.571428571428571	0.266666666666667	0.451612903225806	0.483870967741936	0.666666666666667	0.300000000000000	0.250000000000000	0.181818181818182	0.307692307692308	0.290322580645161	0.406250000000000	0.354838709677419
								0.200000000000000	0.266666666666667	0.466666666666667	0.900000000000000	0.791666666666667	0.411764705882353	0.437500000000000	0.266666666666667									0.733333333333333	0.733333333333333	0.600000000000000	0.100000000000000	0.500000000000000	0.571428571428571	0.482758620689655	0.606060606060606	0.933333333333333	0.413793103448276	0.200000000000000	0.193548387096774	0.375000000000000	0.388888888888889	0.500000000000000	0.470588235294118
								0.0666666666666667	0.400000000000000	0.400000000000000	0.533333333333333	0.434782608695652	0.513513513513514	0.233333333333333	0.200000000000000									0.866666666666667	0.733333333333333	0.633333333333333	0.266666666666667	0.400000000000000	0.655172413793103	0.766666666666667	0.677419354838710	0.866666666666667	0.600000000000000	0.366666666666667	0.233333333333333	0.407407407407407	0.387096774193548	0.586206896551724	0.666666666666667
								0.0333333333333333	0.300000000000000	0.500000000000000	0.600000000000000	0.620689655172414	0.258064516129032	0.310344827586207	0.258064516129032									0.833333333333333	0.566666666666667	0.266666666666667	0.166666666666667	0.357142857142857	0.406250000000000	0.555555555555556	0.515151515151515	0.766666666666667	0.633333333333333	0.366666666666667	0.166666666666667	0.285714285714286	0.468750000000000	0.535714285714286	0.625000000000000
								0.133333333333333	0.433333333333333	0.533333333333333	0.866666666666667	0.500000000000000	0.555555555555556	0.483870967741936	0.441176470588235									0.933333333333333	0.733333333333333	0.633333333333333	0.500000000000000	0.703703703703704	0.687500000000000	0.677419354838710	0.733333333333333	0.733333333333333	0.633333333333333	0.566666666666667	0.233333333333333	0.413793103448276	0.448275862068966	0.806451612903226	0.483870967741936
								0.233333333333333	0.800000000000000	0.966666666666667	1	0.840000000000000	0.828571428571429	0.760000000000000	0.600000000000000									0.700000000000000	0.100000000000000	0	0	0.240000000000000	0.147058823529412	0.275862068965517	0.156250000000000	0.766666666666667	0.266666666666667	0	0	0.240000000000000	0.200000000000000	0.285714285714286	0.312500000000000
								0.466666666666667	0.933333333333333	1	1	0.862068965517241	0.827586206896552	0.857142857142857	0.852941176470588									0.833333333333333	0.566666666666667	0.333333333333333	0.0333333333333333	0.240000000000000	0.428571428571429	0.500000000000000	0.545454545454545	0.733333333333333	0.366666666666667	0.133333333333333	0.0333333333333333	0.190476190476190	0.256410256410256	0.266666666666667	0.533333333333333
								0.0666666666666667	0.233333333333333	0.633333333333333	0.566666666666667	0.551724137931035	0.565217391304348	0.162162162162162	0.322580645161290									0.733333333333333	0.586206896551724	0.354838709677419	0.100000000000000	0.400000000000000	0.457142857142857	0.346153846153846	0.529411764705882	0.600000000000000	0.300000000000000	0.266666666666667	0.0666666666666667	0.285714285714286	0.187500000000000	0.392857142857143	0.375000000000000
								0.600000000000000	0.800000000000000	0.400000000000000	0.600000000000000	0.615384615384615	0.515151515151515	0.535714285714286	0.727272727272727									0.700000000000000	0.655172413793103	0.758620689655172	0.375000000000000	0.500000000000000	0.774193548387097	0.677419354838710	0.500000000000000	0.758620689655172	0.555555555555556	0.617647058823529	0.533333333333333	0.600000000000000	0.566666666666667	0.676470588235294	0.612903225806452
								0.266666666666667	0.800000000000000	0.933333333333333	0.933333333333333	0.703703703703704	0.848484848484849	0.666666666666667	0.696969696969697									0.666666666666667	0.533333333333333	0.366666666666667	0.133333333333333	0.392857142857143	0.406250000000000	0.370370370370370	0.515151515151515	0.566666666666667	0.200000000000000	0.166666666666667	0.233333333333333	0.269230769230769	0.303030303030303	0.225806451612903	0.366666666666667

## Sheet: Fig2c_Left
Choice probability (Model)	Choice probability (Data)
0.0183106679960576	0
0.105884713712065	0.160000000000000
0.209821425771917	0.0800000000000000
0.320357012007734	0.160000000000000
0.435274817975392	0.320000000000000
0.587094094533346	0.560000000000000
0.739046888992299	0.800000000000000
0.925088919961091	0.840000000000000
0.141469213533477	0.200000000000000
0.231209794197737	0.240000000000000
0.313340503219704	0.240000000000000
0.378416223423335	0.200000000000000
0.413891838869019	0.480000000000000
0.464147429348381	0.440000000000000
0.526567602528184	0.680000000000000
0.633969143229207	0.560000000000000
0.0146103546379457	0.0800000000000000
0.0617809629021281	0.0800000000000000
0.156168966969141	0.0400000000000000
0.267562263713152	0.200000000000000
0.374268041493912	0.240000000000000
0.489976896723470	0.280000000000000
0.639639120045258	0.680000000000000
0.867349738830936	0.880000000000000
0.0162374497731445	0.0800000000000000
0.0545471239676801	0
0.118590122652072	0.160000000000000
0.201938181889049	0.160000000000000
0.275986063394743	0.200000000000000
0.354279954707753	0.280000000000000
0.465103990222693	0.440000000000000
0.662390063405526	0.720000000000000
0.449679099769174	0.360000000000000
0.510434124217196	0.280000000000000
0.558628407617188	0.440000000000000
0.593912713417340	0.520000000000000
0.640474132285616	0.760000000000000
0.700699102066161	0.760000000000000
0.785164372990695	0.720000000000000
0.873332075881156	0.880000000000000
0.247508833954177	0.200000000000000
0.373243639821693	0.360000000000000
0.449634313676345	0.280000000000000
0.500168828749492	0.400000000000000
0.540084496610207	0.360000000000000
0.593085707604086	0.680000000000000
0.663190226256625	0.800000000000000
0.818484362494858	0.760000000000000
0.516341132361967	0.440000000000000
0.698880721671201	0.920000000000000
0.806241482349900	0.960000000000000
0.894201323828544	0.960000000000000
0.964927437964494	1
0.995256512665079	0.960000000000000
0.999657035260185	1
0.999992353060444	0.960000000000000
0.205476811192907	0.360000000000000
0.294138475760518	0.360000000000000
0.345946459817353	0.320000000000000
0.395401927842188	0.240000000000000
0.420058201448499	0.360000000000000
0.443018663245001	0.280000000000000
0.467355884389008	0.320000000000000
0.529725362793129	0.600000000000000
0.208489792607983	0.200000000000000
0.559195575541142	0.466666666666667
0.731775740398803	0.666666666666667
0.863190344142246	1
0.961440667195435	1
0.987563714309850	0.933333333333333
0.997943347545397	1
0.999911350379128	1
0.0389717748713193	0
0.173088736395571	0.333333333333333
0.304216123198618	0.133333333333333
0.393037156385743	0.0666666666666667
0.462846571938657	0.133333333333333
0.495235103820324	0.133333333333333
0.517374252009779	0.266666666666667
0.608497978602754	0.466666666666667
0.141263636433079	0.200000000000000
0.348089250387956	0.333333333333333
0.437316375430772	0.533333333333333
0.494889396733555	0.933333333333333
0.551093249439304	0.800000000000000
0.604216565551474	0.800000000000000
0.674760502229729	0.600000000000000
0.829839374684003	0.866666666666667
0.415752780118570	0.400000000000000
0.517393391131029	0.466666666666667
0.563305233998982	0.466666666666667
0.615683376301178	0.800000000000000
0.665289347165943	0.600000000000000
0.721724599436265	0.866666666666667
0.804912743728217	0.800000000000000
0.911860480317004	0.866666666666667
0.348870629535211	0.333333333333333
0.450695846225458	0.600000000000000
0.482856636176162	0.200000000000000
0.521850540470790	0.466666666666667
0.554356661662014	0.466666666666667
0.595965005808525	0.533333333333333
0.651688277821091	0.733333333333333
0.801517485153565	0.800000000000000
0.337830606603995	0.400000000000000
0.468996253161869	0.333333333333333
0.514030768803520	0.533333333333333
0.554313970084923	0.600000000000000
0.605317117410094	0.733333333333333
0.648126276791699	0.800000000000000
0.704002977386997	0.666666666666667
0.843423144280288	0.800000000000000
0.399746506193026	0.200000000000000
0.591832053985967	0.800000000000000
0.690614541895421	0.800000000000000
0.760520031377956	0.800000000000000
0.841721125401211	0.800000000000000
0.920469334226170	0.866666666666667
0.961810506215313	0.933333333333333
0.992584378634498	1
0.169187619943661	0.133333333333333
0.286691834481935	0.200000000000000
0.396932108532014	0.333333333333333
0.455292441372328	0.466666666666667
0.489806338632945	0.533333333333333
0.515191907815296	0.400000000000000
0.554051955616843	0.733333333333333
0.684138431213770	0.666666666666667
0.161557461986292	0.0666666666666667
0.424310886353856	0.333333333333333
0.562696104043237	0.800000000000000
0.758831318135651	0.800000000000000
0.931692788551526	0.933333333333333
0.987480962191452	0.933333333333333
0.998939665926647	1
0.999999990000000	1
0.104966245789587	0.0666666666666667
0.475583712056545	0.133333333333333
0.631937243285621	0.866666666666667
0.859166095212289	0.933333333333333
0.992989127968968	0.933333333333333
0.999997218189867	1
0.999999990000000	1
0.999999990000000	0.866666666666667
0.136370517420643	0.0666666666666667
0.418183417355848	0.0666666666666667
0.481255359475106	0
0.503775718363895	0.333333333333333
0.520182690668639	0.466666666666667
0.570602124721310	0.666666666666667
0.763245152358802	1
0.985990891464656	0.933333333333333
0.0976870065127100	0.133333333333333
0.502607588305567	1
0.591203319519207	0.933333333333333
0.729894741240801	1
0.875083828023478	0.933333333333333
0.977559204103223	0.933333333333333
0.999977038211127	1
0.999999990000000	1
0.139532026440430	0.133333333333333
0.286545372399888	0.400000000000000
0.400298444513597	0.200000000000000
0.547514800034451	0.400000000000000
0.677871035882114	0.733333333333333
0.816629800604213	0.800000000000000
0.916851582425569	0.933333333333333
0.975227061669299	1
0.0923802190324246	0.0666666666666667
0.220529623721436	0.200000000000000
0.379475624594802	0.0666666666666667
0.554796018541397	0.600000000000000
0.676756885179593	0.666666666666667
0.809090432658061	1
0.940597857790407	0.800000000000000
0.986805431771424	0.933333333333333
0.262424858721209	0.466666666666667
0.425309823158198	0.533333333333333
0.467931562870562	0.533333333333333
0.500504594672706	0.466666666666667
0.518172116260066	0.600000000000000
0.557997327719307	0.666666666666667
0.621711193060484	0.666666666666667
0.795933343344567	0.533333333333333
0.0157004841044897	0
0.0429952455577589	0
0.143237395109021	0.200000000000000
0.317361838180919	0.266666666666667
0.458781894268276	0.133333333333333
0.560430963656090	0.400000000000000
0.704660232308726	0.800000000000000
0.841166129684788	0.733333333333333
0.118480921940815	0.0666666666666667
0.340498035372575	0.600000000000000
0.494812543541724	0.200000000000000
0.668973420375145	0.866666666666667
0.826969897194699	0.933333333333333
0.931111467582366	0.800000000000000
0.991043999464532	1
0.999443942445265	1
0.0127420234318766	0.0666666666666667
0.0440817750024688	0
0.127432397651905	0.0666666666666667
0.332396667575786	0.400000000000000
0.489627982014157	0.533333333333333
0.717623834004106	0.866666666666667
0.905804948783688	0.933333333333333
0.974495978598567	0.933333333333333
0.0122889587558805	0
0.0801606078896052	0.142857142857143
0.342106362542329	0.142857142857143
0.666207671406845	0.714285714285714
0.867000072276330	0.857142857142857
0.987549978759654	1
0.999158760589261	1
0.999984817157158	1
0.115845028023731	0.200000000000000
0.204565645953060	0.200000000000000
0.335413142187297	0.200000000000000
0.505431665017947	0.533333333333333
0.605783000475786	0.600000000000000
0.740576740243888	0.533333333333333
0.869481038842256	0.933333333333333
0.940295270546506	1
0.00439820225817582	0
0.0346586350168590	0.0666666666666667
0.109991121458831	0.0666666666666667
0.238351766032205	0.200000000000000
0.413160745609335	0.266666666666667
0.600723097572428	0.533333333333333
0.746710224383224	0.866666666666667
0.873603637111515	0.800000000000000
0.107878054772738	0.0666666666666667
0.284116411363790	0.333333333333333
0.484265919177195	0.333333333333333
0.613462832646101	0.666666666666667
0.745831256565113	0.866666666666667
0.884076260626836	0.866666666666667
0.977940197807846	0.933333333333333
0.998247989417724	1
0.00825325458441110	0.0666666666666667
0.0303430213465486	0
0.140205308230803	0.0666666666666667
0.335175252536384	0.266666666666667
0.549915760621907	0.533333333333333
0.778576911571517	0.600000000000000
0.932821159835463	1
0.980899373025930	1
0.00396434905749380	0.466666666666667
0.316436201385045	1
0.862122128401242	0.933333333333333
0.990500091581541	1
0.999991746925408	1
0.999999990000000	1
0.999999990000000	1
0.999999990000000	1
0.116609319405298	0.0666666666666667
0.255430051194369	0.266666666666667
0.401298875506392	0.266666666666667
0.572203234195685	0.600000000000000
0.725004382314555	0.800000000000000
0.882020022274468	0.933333333333333
0.965279918966793	0.933333333333333
0.991515633878384	0.933333333333333
0.0103527021639491	0.0666666666666667
0.0649045570686060	0.0666666666666667
0.153468287703265	0.133333333333333
0.262562256838024	0.133333333333333
0.403686692920728	0.133333333333333
0.534064326856279	0.466666666666667
0.700904867750557	0.666666666666667
0.856079758062979	0.866666666666667
0.0148494187359265	0
0.0488849321119644	0.133333333333333
0.160252814259841	0.0666666666666667
0.338097745678799	0.333333333333333
0.486624749806000	0.533333333333333
0.764032912125882	0.666666666666667
0.925922506144884	0.933333333333333
0.974736883512159	1
0.0497581713119063	0.200000000000000
0.131226189768124	0.0666666666666667
0.266634086258922	0.0666666666666667
0.366565919700279	0.400000000000000
0.451901492054101	0.200000000000000
0.541348226503510	0.333333333333333
0.637333020462859	0.666666666666667
0.759229886270782	0.866666666666667
0.00870963588311548	0.0666666666666667
0.0641248243899311	0
0.184026038416885	0.0666666666666667
0.332611008891175	0.266666666666667
0.467810538694166	0.133333333333333
0.633836129461552	0.666666666666667
0.751098354461303	0.933333333333333
0.896449545700389	0.733333333333333
0.110560921997968	0.200000000000000
0.193810337472721	0.133333333333333
0.323416089819445	0.200000000000000
0.492445349628728	0.266666666666667
0.606900107188327	0.533333333333333
0.742358992360365	0.800000000000000
0.893850903901608	0.933333333333333
0.958780329541297	0.866666666666667
0.135779271874221	0.200000000000000
0.448357661658186	0.400000000000000
0.680453044076482	0.466666666666667
0.868638182431292	0.933333333333333
0.973456528444994	1
0.996252605237340	1
0.999777346343220	1
0.999995920648020	1
0.130628129638896	0.266666666666667
0.660608525841966	0.533333333333333
0.951775007980861	1
0.999244651556380	1
0.999993078314787	1
0.999999965619878	1
0.999999990000000	1
0.999999990000000	1
0.0415870240581365	0.0666666666666667
0.104261022730285	0
0.212228580750552	0.200000000000000
0.360284805714664	0.333333333333333
0.471888101033691	0.266666666666667
0.629364171432742	0.533333333333333
0.791986862638577	0.733333333333333
0.879626546874069	0.866666666666667
0.200520333484001	0.533333333333333
0.377136172242816	0.733333333333333
0.443616757361080	0.600000000000000
0.460057342536409	0.733333333333333
0.478524755170343	0.600000000000000
0.493022571571270	0.733333333333333
0.504254284439364	0.333333333333333
0.515328903566993	0.533333333333333
0.232161220147676	0.133333333333333
0.474129766799000	0.466666666666667
0.579306697033633	0.600000000000000
0.672055488218151	0.933333333333333
0.783429599600368	0.933333333333333
0.922041182073176	0.933333333333333
0.977725997146149	1
0.995009727685645	0.866666666666667

## Sheet: Fig2c_Middle
Choice probability (Model)	Choice probability (Data)
0.298550376470310	0.240000000000000
0.473243653078734	0.320000000000000
0.551520512304569	0.400000000000000
0.628746273520337	0.600000000000000
0.681970714777503	0.480000000000000
0.746529375716742	0.720000000000000
0.842897043827989	0.880000000000000
0.929662920262546	0.960000000000000
0.557239446714295	0.840000000000000
0.799754685812771	0.880000000000000
0.941537364659079	0.960000000000000
0.973149582510554	1
0.983313783929876	0.920000000000000
0.997137990090642	1
0.999777128929025	1
0.999992892785750	1
0.546794075600600	0.600000000000000
0.632028976967217	0.760000000000000
0.694333821877339	0.840000000000000
0.748695313786214	0.920000000000000
0.826622854928699	0.840000000000000
0.871349200855316	0.880000000000000
0.923921989194988	0.880000000000000
0.966655514867876	0.880000000000000
0.710479542086028	1
0.883528462512760	0.960000000000000
0.906566920591046	1
0.913232685268776	1
0.970222914330493	0.920000000000000
0.997233902698716	0.920000000000000
0.999314071962187	1
0.999941351660672	1
0.120354271958813	0.120000000000000
0.270371569107950	0.320000000000000
0.375341616238895	0.240000000000000
0.430254764876344	0.360000000000000
0.484554175644569	0.600000000000000
0.547977210968850	0.720000000000000
0.640468981334912	0.520000000000000
0.786353654055417	0.760000000000000
0.0546230793810636	0
0.221679742339582	0.240000000000000
0.379013576455490	0.200000000000000
0.475459365225962	0.360000000000000
0.581008170406715	0.520000000000000
0.677439955714003	0.840000000000000
0.800821621177630	0.920000000000000
0.924947166529762	0.840000000000000
0.439592052072054	0.440000000000000
0.613590253981662	0.720000000000000
0.699702827646470	0.720000000000000
0.769108570306908	0.800000000000000
0.857805413344800	0.840000000000000
0.939623320919948	0.920000000000000
0.978459908440216	1
0.994173646708967	1
0.696991294673187	0.920000000000000
0.888002557413131	0.920000000000000
0.922569849843956	1
0.943518197080671	0.920000000000000
0.989442987524227	0.960000000000000
0.998377287301765	0.960000000000000
0.999838645596118	1
0.999989000590740	1
0.0181342265933787	0.0666666666666667
0.0785582246656109	0
0.194426961553819	0.0666666666666667
0.281219316345527	0.333333333333333
0.339990831395160	0.266666666666667
0.406900351870336	0.533333333333333
0.498637546836664	0.466666666666667
0.715616346639083	0.666666666666667
0.399450700859329	0.333333333333333
0.479484272289198	0.266666666666667
0.503093732492482	0.600000000000000
0.546148621584398	0.733333333333333
0.624708208578979	0.666666666666667
0.714043460846242	0.866666666666667
0.880248114601269	0.800000000000000
0.975481224139721	0.933333333333333
0.00100568577952773	0.0666666666666667
0.0111612819355359	0
0.0387216419473586	0
0.0915986845221872	0.0666666666666667
0.163738838691223	0.133333333333333
0.279504505001279	0.133333333333333
0.426844690810994	0.400000000000000
0.708000567155577	0.666666666666667
0.355705341522317	0.266666666666667
0.461720142811824	0.200000000000000
0.504456820582557	0.333333333333333
0.538926673008250	0.333333333333333
0.573330291490280	0.600000000000000
0.640075176473723	0.533333333333333
0.731935891145244	0.733333333333333
0.886396366717826	0.933333333333333
0.100086636007287	0.200000000000000
0.187300411371487	0.0666666666666667
0.236201420961896	0.333333333333333
0.284079842650993	0.333333333333333
0.348601580695509	0.200000000000000
0.384269307316346	0.200000000000000
0.420755961553093	0.466666666666667
0.459450777931389	0.333333333333333
0.481374465670317	0.800000000000000
0.497403031270811	0.533333333333333
0.501905498372426	0.466666666666667
0.509582820672676	0.666666666666667
0.526457547504390	0.600000000000000
0.551864189744549	0.666666666666667
0.612535592121841	0.666666666666667
0.821919585863571	0.733333333333333
0.0532899760219979	0.133333333333333
0.116136122290517	0.0666666666666667
0.184262081651492	0.266666666666667
0.249862311645973	0.200000000000000
0.317234340025632	0.266666666666667
0.356265499546496	0.133333333333333
0.433416180000572	0.200000000000000
0.496687872191602	0.266666666666667
0.178472271087328	0.200000000000000
0.370672253170450	0.0666666666666667
0.453887176672305	0.466666666666667
0.507267393189346	0.600000000000000
0.550515541729167	0.600000000000000
0.601535401843514	0.666666666666667
0.726901523448224	0.866666666666667
0.900369656562744	0.800000000000000
1.00000000000000e-08	0.200000000000000
4.23540637797860e-05	0.0666666666666667
0.0503035798397525	0.0666666666666667
0.250889603532698	0.200000000000000
0.372704640179600	0.0666666666666667
0.460505604565960	0.133333333333333
0.552993774304582	0.466666666666667
0.889960551867784	0.933333333333333
1.00000000000000e-08	0.0666666666666667
0.00173618035611423	0
0.0769736264936151	0.200000000000000
0.245843136815006	0.0666666666666667
0.405608785787261	0.200000000000000
0.479841924611804	0.400000000000000
0.562969265373219	0.866666666666667
0.865690051134123	0.800000000000000
0.000656072373947133	0.266666666666667
0.207038314233053	0.266666666666667
0.459584797761199	0.266666666666667
0.520443382961803	0.933333333333333
0.587671790856057	0.800000000000000
0.709226316753393	0.933333333333333
0.906761875746518	0.800000000000000
0.995934042981268	1
0.150452627202671	0.200000000000000
0.394433755681767	0.0666666666666667
0.471665594462255	0.400000000000000
0.497810904067667	0.600000000000000
0.510601707256048	0.466666666666667
0.537814328639772	0.666666666666667
0.599209408447056	0.800000000000000
0.863516888744992	0.866666666666667
4.60880201765522e-08	0.0666666666666667
0.000122940068020213	0.0666666666666667
0.00344439187384952	0
0.0181027553367282	0
0.117839905817423	0.0666666666666667
0.237361698817160	0.133333333333333
0.342167391693386	0.133333333333333
0.478056902343882	0.266666666666667
0.000103355087997676	0
0.00198601104488758	0
0.0159080293415947	0
0.0596619489499668	0
0.135048045413314	0.333333333333333
0.276556795996294	0.266666666666667
0.479581318465257	0.266666666666667
0.794443317438474	0.800000000000000
1.00000000000000e-08	0
3.07879311024300e-05	0
0.00332008667834353	0
0.0244346313174765	0.0666666666666667
0.0643452936178649	0.0666666666666667
0.157490923043582	0.266666666666667
0.290407930826355	0
0.521545341490084	0.600000000000000
0.117934912415511	0.133333333333333
0.200565130125059	0.133333333333333
0.294993400529814	0.333333333333333
0.445387537446808	0.533333333333333
0.554726226580666	0.333333333333333
0.696249178264841	0.800000000000000
0.839131257555142	0.800000000000000
0.930504972013236	0.933333333333333
0.279244186190277	0.466666666666667
0.413713317988768	0.400000000000000
0.512222836463612	0.800000000000000
0.631940472499341	0.866666666666667
0.772965801018861	0.866666666666667
0.871360611893647	1
0.958536719756058	0.866666666666667
0.998355148224691	1
0.0177529394466870	0
0.0559709810888164	0.0666666666666667
0.191677630059162	0.200000000000000
0.392634572259905	0.200000000000000
0.566899080182049	0.466666666666667
0.744128201586447	0.866666666666667
0.882575000716555	0.866666666666667
0.969372812387663	0.933333333333333
0.456129493588699	0.714285714285714
0.500261082947225	0.285714285714286
0.533546317919222	0.571428571428571
0.565777646404636	0.857142857142857
0.610125718065652	0.428571428571429
0.685947068804020	0.714285714285714
0.820475975826187	0.714285714285714
0.938877864528708	1
0.0271352388447317	0.0666666666666667
0.0769710626971951	0
0.213883144441542	0.133333333333333
0.430728491192654	0.600000000000000
0.562561157373665	0.666666666666667
0.752158465620600	0.866666666666667
0.883363793421893	0.800000000000000
0.956256862992566	0.933333333333333
0.0407359121989420	0
0.103579506582541	0.133333333333333
0.257580307045665	0.333333333333333
0.441946630709078	0.533333333333333
0.535513056473379	0.666666666666667
0.712780847550889	0.533333333333333
0.836174100157988	1
0.918397736629757	0.866666666666667
1.00000000000000e-08	0
5.68447241587858e-07	0
0.000120477514941698	0
0.00295996578405174	0
0.0201401193560665	0
0.162376795407528	0.266666666666667
0.524683311173711	0.600000000000000
0.900763685938311	0.933333333333333
0.150336777134095	0.200000000000000
0.264728687981724	0.466666666666667
0.408253028413484	0.400000000000000
0.518392669160857	0.400000000000000
0.647182276415011	1
0.816139445463708	0.866666666666667
0.899214166170552	0.866666666666667
0.982478331510242	1
1.00000000000000e-08	0
6.89285717814792e-06	0.0666666666666667
0.000320201087308069	0.0666666666666667
0.0171572857318525	0.0666666666666667
0.0944838821446083	0.0666666666666667
0.690548080689583	0.400000000000000
0.987558224177837	0.400000000000000
0.999937606410207	1
0.268540698823883	0.266666666666667
0.401005706719312	0.400000000000000
0.517962978405555	0.600000000000000
0.641714448414186	0.666666666666667
0.780842800920951	0.666666666666667
0.858694839369340	0.933333333333333
0.953577564097682	0.933333333333333
0.991710696301281	1
0.0143155943944009	0
0.0670680476934058	0.133333333333333
0.166443550206999	0.200000000000000
0.291311422192609	0.266666666666667
0.414654990774969	0.600000000000000
0.540397834282210	0.733333333333333
0.690483293532480	0.733333333333333
0.869829926023213	0.866666666666667
0.100668874799152	0
0.189722638173695	0.133333333333333
0.328351390613078	0.333333333333333
0.491643779974605	0.666666666666667
0.598441904986179	0.800000000000000
0.769399504833772	0.800000000000000
0.872742872717064	0.800000000000000
0.939022556296750	0.800000000000000
0.172492210882243	0.0666666666666667
0.264475378424750	0.400000000000000
0.427401523199152	0.533333333333333
0.572392831077398	0.600000000000000
0.698025436709536	0.800000000000000
0.804162473070601	0.866666666666667
0.888659071287746	0.800000000000000
0.949549758051217	0.933333333333333
0.0375751522348071	0.0666666666666667
0.100371897021582	0.200000000000000
0.259995779093671	0.200000000000000
0.406422286676918	0.133333333333333
0.515958219725116	0.600000000000000
0.679393641221122	0.733333333333333
0.819157395364424	0.866666666666667
0.901527199436293	0.866666666666667
0.258624023814709	0.142857142857143
0.377863217647024	0.428571428571429
0.430664229668709	0.714285714285714
0.559773561936623	0.714285714285714
0.658876170084381	0.571428571428571
0.739633130161327	0.857142857142857
0.869914756661061	0.714285714285714
0.961075955841658	1
1.00000000000000e-08	0
1.00000000000000e-08	0
2.69912629787991e-07	0
6.28316371541083e-05	0
0.00218124658937618	0
0.0796673693436223	0
0.561825063562280	0.600000000000000
0.987840172870630	1
0.00591375235970482	0
0.0244480572585869	0.0666666666666667
0.0940035452002965	0.0666666666666667
0.295765753509948	0.333333333333333
0.486544727535306	0.400000000000000
0.764263740198277	0.733333333333333
0.939557430732751	0.933333333333333
0.985524019447075	1
0.0347423898684257	0.133333333333333
0.0824790518446062	0.0666666666666667
0.216015601498727	0.133333333333333
0.386008114037533	0.400000000000000
0.478468271103819	0.600000000000000
0.595965167750457	0.533333333333333
0.739986555273455	0.800000000000000
0.871693229169894	0.866666666666667
0.417430375869520	0.533333333333333
0.486126291324734	0.400000000000000
0.522546338118275	0.666666666666667
0.554746731727247	0.466666666666667
0.604560095862104	0.600000000000000
0.671578819164047	0.933333333333333
0.761984086248809	0.666666666666667
0.864686757404737	0.666666666666667
0.0953533849495942	0.0666666666666667
0.160821787246449	0.266666666666667
0.252600834477436	0.266666666666667
0.383991770658896	0.400000000000000
0.469042403968214	0.466666666666667
0.584613519406804	0.666666666666667
0.738332421548000	0.466666666666667
0.816584403185491	0.800000000000000

## Sheet: Fig2c_Right
Choice probability (Model)	Choice probability (Data)
0.0341913375893125	0.0400000000000000
0.109183666515266	0.0400000000000000
0.181182065046538	0.0800000000000000
0.287430461382174	0.440000000000000
0.391771728529342	0.360000000000000
0.494770531896133	0.680000000000000
0.559488652966533	0.760000000000000
0.861372200013066	0.760000000000000
0.0425155328906758	0.0800000000000000
0.100551133493456	0.0800000000000000
0.194065061628925	0.0800000000000000
0.293253989385361	0.120000000000000
0.318129125107441	0.200000000000000
0.419646621526341	0.360000000000000
0.500013830656230	0.240000000000000
0.704256714117624	0.400000000000000
0.254743859274799	0.480000000000000
0.330348657717315	0.400000000000000
0.374586333381604	0.520000000000000
0.413924649230921	0.240000000000000
0.436059052500180	0.360000000000000
0.452955435538562	0.280000000000000
0.476624964947277	0.520000000000000
0.502264287499432	0.400000000000000
0.581496667201158	0.800000000000000
0.626980916880105	0.920000000000000
0.639086481825562	0.880000000000000
0.644332835550431	0.800000000000000
0.687226996444298	0.920000000000000
0.827495340466504	0.880000000000000
0.917375847450562	0.840000000000000
0.952299354276385	0.760000000000000
0.149963013395547	0.0400000000000000
0.243386215548574	0
0.301445557011558	0
0.379868804341001	0
0.424178892471005	0
0.498130829263035	0
0.643026541989687	0
0.898631017150023	0
0.0226399527897687	0
0.0826830914163781	0.0800000000000000
0.163276596738614	0.240000000000000
0.246950609200337	0.240000000000000
0.361306306148158	0.360000000000000
0.453240585609467	0.520000000000000
0.575823511880233	0.720000000000000
0.809390254323940	0.880000000000000
0.187638527599033	0.200000000000000
0.294638979284693	0.120000000000000
0.354150718083222	0.480000000000000
0.416197854980298	0.560000000000000
0.458814161149947	0.520000000000000
0.490563867613547	0.760000000000000
0.528341475848858	0.640000000000000
0.650410080371538	0.560000000000000
0.486009826505579	0.640000000000000
0.521510440336220	0.480000000000000
0.561923108210122	0.680000000000000
0.591950732339071	0.760000000000000
0.621818174840529	0.680000000000000
0.673740742452462	0.600000000000000
0.725777996790730	0.720000000000000
0.797932354763899	0.680000000000000
0.00326393874015484	0
0.0180386039903209	0.0666666666666667
0.0435147743277618	0.0666666666666667
0.0832287654056618	0
0.155332009271286	0.133333333333333
0.207655214625600	0.200000000000000
0.331291416583283	0.266666666666667
0.527527188807093	0.666666666666667
0.359564007437243	0.666666666666667
0.468664384529529	0.333333333333333
0.494944319320145	0.666666666666667
0.518160459774739	0.933333333333333
0.542294781638267	0.933333333333333
0.610537143453214	0.866666666666667
0.790267698287023	1
0.974814022512093	0.933333333333333
0.000323025806063815	0
0.00318066165214288	0.0666666666666667
0.00948041321765875	0.0666666666666667
0.0367546756369615	0
0.0910095688024136	0.0666666666666667
0.191771148316179	0
0.338852159736650	0.200000000000000
0.690577107068297	0.733333333333333
0.187301196716724	0.0666666666666667
0.362501053281096	0.266666666666667
0.453192672046464	0.400000000000000
0.524106412226923	0.466666666666667
0.580504980757766	0.666666666666667
0.664353354006367	0.666666666666667
0.767953583605012	0.800000000000000
0.903003119165348	0.800000000000000
0.00210943491764039	0
0.0106762846911088	0
0.0294690775093161	0.0666666666666667
0.0506789812317041	0.0666666666666667
0.105580996067375	0.0666666666666667
0.196832219431322	0.200000000000000
0.285277507298519	0.200000000000000
0.552080877083673	0.666666666666667
0.0619192392640229	0
0.123428126441188	0.266666666666667
0.185686929967081	0.400000000000000
0.222109096707795	0.133333333333333
0.285844418082961	0.200000000000000
0.340924332139549	0.133333333333333
0.402301119195822	0.333333333333333
0.459669007692074	0.333333333333333
0.121434710423015	0.200000000000000
0.202231502505551	0.200000000000000
0.272773893655739	0.266666666666667
0.326483934568885	0.200000000000000
0.372944278421892	0.666666666666667
0.387427831114511	0.333333333333333
0.443783785988697	0.333333333333333
0.520664565545757	0.600000000000000
0.0616242821626417	0.0666666666666667
0.201115453549414	0.200000000000000
0.312215126921101	0.400000000000000
0.397247484057433	0.266666666666667
0.467032904007168	0.666666666666667
0.528045240990845	0.733333333333333
0.594282933047190	0.600000000000000
0.745031651482157	0.733333333333333
4.50196074696290e-06	0
0.0312141966665918	0.133333333333333
0.300693797139097	0.0666666666666667
0.434393215420923	0.400000000000000
0.489050682370972	0.333333333333333
0.533252813415546	0.666666666666667
0.681450326021182	0.800000000000000
0.926312593578419	0.933333333333333
0.288330335817015	0.200000000000000
0.491642515387736	0.0666666666666667
0.499754614366282	0.733333333333333
0.500030037276910	0.933333333333333
0.500706172385925	0.866666666666667
0.502875313730537	0.800000000000000
0.512820902395933	0.933333333333333
0.655473111273804	0.666666666666667
0.0378145554149724	0.0666666666666667
0.249983914799771	0.200000000000000
0.365276392228729	0.333333333333333
0.430329257797176	0.466666666666667
0.473455156159508	0.466666666666667
0.494162864423820	0.200000000000000
0.511714033084028	0.666666666666667
0.616714272442636	0.533333333333333
1.00000000000000e-08	0.200000000000000
0.0117967753895947	0.333333333333333
0.353867007371044	0.200000000000000
0.488505247190765	0.400000000000000
0.499620168424606	0.466666666666667
0.500386893293151	0.533333333333333
0.511232666313770	0.733333333333333
0.745745033478267	0.866666666666667
0.0914317345114814	0.133333333333333
0.152810544923873	0.266666666666667
0.263666979020313	0.200000000000000
0.359918780396508	0.333333333333333
0.439177796898464	0.266666666666667
0.521310352665171	0.400000000000000
0.602855330579571	0.800000000000000
0.760393707304455	0.933333333333333
0.00159053719163813	0.0666666666666667
0.0168083988892838	0
0.0539193236947687	0.133333333333333
0.141353146186587	0.0666666666666667
0.334582911488964	0.0666666666666667
0.475556823975602	0.400000000000000
0.652571484846527	0.533333333333333
0.896090700191723	1
0.00359173335392710	0
0.0545011779846319	0.0666666666666667
0.197096287219032	0
0.309039627973714	0.0666666666666667
0.406135069957118	0.133333333333333
0.457794629967916	0.200000000000000
0.513594696742374	0.666666666666667
0.840951167953818	0.800000000000000
0.151855542258025	0.133333333333333
0.393446019131417	0.466666666666667
0.601488449496071	0.733333333333333
0.773933547146769	0.733333333333333
0.927925675592940	0.933333333333333
0.978415465186857	1
0.998400869602163	1
0.999966359136487	1
0.261622731651869	0.466666666666667
0.451143850176806	0.266666666666667
0.569271729920694	0.866666666666667
0.660769587069198	0.933333333333333
0.773734180571033	0.800000000000000
0.896337342194729	0.933333333333333
0.952171047267530	0.866666666666667
0.987861541434063	1
0.0471429329063686	0.200000000000000
0.137735504661362	0.133333333333333
0.250173616055034	0
0.387589911456139	0.266666666666667
0.512360286636018	0.666666666666667
0.601251943847141	0.800000000000000
0.758140976356920	0.800000000000000
0.887039026225088	0.866666666666667
0.215007664500016	0.266666666666667
0.384815893967613	0.400000000000000
0.533633567093479	0.733333333333333
0.638859369799649	0.666666666666667
0.799562846975540	0.866666666666667
0.893929054977388	0.933333333333333
0.957707019264961	1
0.989261654500181	0.933333333333333
0.0660253124210565	0.200000000000000
0.159665896580605	0
0.309906488098923	0.133333333333333
0.525425251328016	0.933333333333333
0.725047965186540	0.866666666666667
0.910317021953146	0.866666666666667
0.978277830332426	1
0.996019255422235	0.933333333333333
0.000279673696273536	0
0.00465463968530667	0
0.0273295246143876	0
0.0906783930262584	0.200000000000000
0.252595133606532	0.266666666666667
0.413078268861637	0.266666666666667
0.544707575646878	0.466666666666667
0.824338448530994	0.866666666666667
2.59604964080812e-07	0
3.40706668223068e-05	0
0.000358088263625458	0
0.00584445197680841	0
0.0374158737271067	0
0.111767561104926	0.133333333333333
0.312470561808331	0.133333333333333
0.798087412138575	0.800000000000000
0.0183377758576455	0.133333333333333
0.0723598186918722	0.0666666666666667
0.192323432600673	0.0666666666666667
0.324222341430391	0.133333333333333
0.459440849805938	0.733333333333333
0.621257407052529	0.600000000000000
0.770887233175573	0.866666666666667
0.895104220687815	1
0.191495093690414	0.266666666666667
0.322391517500916	0.333333333333333
0.412874751925464	0.466666666666667
0.489872635038198	0.600000000000000
0.561651184399467	0.800000000000000
0.645320865755813	0.600000000000000
0.751409810815523	0.800000000000000
0.860807809614569	0.866666666666667
0.272935969639807	0.600000000000000
0.461079535611250	0.666666666666667
0.585974504315071	0.866666666666667
0.716256084756686	0.666666666666667
0.818683693017534	1
0.914207399129488	0.866666666666667
0.964040562703306	1
0.999001209275256	1
0.0390686899186922	0
0.0942168710108383	0.266666666666667
0.162519940548062	0.200000000000000
0.235789518396718	0.200000000000000
0.339015832770182	0
0.503920857116686	0.533333333333333
0.662575328091293	0.600000000000000
0.857726793286449	0.933333333333333
0.0362047204123355	0.133333333333333
0.0833474764292010	0.200000000000000
0.150067094423422	0.133333333333333
0.288084936495934	0.133333333333333
0.449072021316496	0.200000000000000
0.620831181048393	0.733333333333333
0.866484996008327	0.933333333333333
0.950117394140207	1
0.0615747203371288	0
0.136526387174581	0.0666666666666667
0.291115728943654	0.600000000000000
0.486725175029245	0.333333333333333
0.602001223931498	0.466666666666667
0.764304823807982	0.866666666666667
0.888138909570103	0.933333333333333
0.947526646150045	0.866666666666667
0.102314718110478	0.0666666666666667
0.172016838266157	0.266666666666667
0.289146658476475	0.333333333333333
0.457265490258080	0.333333333333333
0.551394416181255	0.400000000000000
0.701316546430783	0.800000000000000
0.822476203795905	0.800000000000000
0.911150016054638	0.866666666666667
0.155231465182120	0.400000000000000
0.246203111557838	0.200000000000000
0.363990099511469	0.266666666666667
0.499076886102860	0.400000000000000
0.579114897182892	0.866666666666667
0.694891883782118	0.466666666666667
0.795639515861885	0.733333333333333
0.890549719290782	1
1.00000000000000e-08	0
5.36203289824515e-07	0
0.000107361649437083	0
0.00253984799236487	0
0.0486304385779258	0
0.289692289667242	0.400000000000000
0.618107242260956	0.666666666666667
0.971240199624654	1
0.00105359565956019	0
0.00741170425108095	0
0.0350608678986295	0
0.139257634845360	0.133333333333333
0.306639063307022	0.266666666666667
0.545696510561517	0.533333333333333
0.746020637251424	0.800000000000000
0.933945225846458	0.800000000000000
0.0210989999156112	0.133333333333333
0.0845329574241935	0
0.173405114041792	0.266666666666667
0.294135637461055	0.333333333333333
0.377354624926391	0.133333333333333
0.433269698303508	0.333333333333333
0.522486589961112	0.466666666666667
0.766118766815826	0.800000000000000
0.406828792808344	0.600000000000000
0.474248927075040	0.466666666666667
0.505975757545928	0.533333333333333
0.543266276176777	0.533333333333333
0.604917386303439	0.600000000000000
0.664791715510775	0.733333333333333
0.741430374620092	0.666666666666667
0.870407979442267	0.800000000000000
0.0351986773374304	0.200000000000000
0.119808935390926	0.266666666666667
0.195403258240144	0.0666666666666667
0.279970490614282	0.200000000000000
0.393515639991662	0.200000000000000
0.466785089785608	0.333333333333333
0.540203083285213	0.266666666666667
0.736214133893340	0.800000000000000

## Sheet: Fig2d
Kr	Ke	Kp
0.164692811292382	0.289309660297618	0.00135203394827866
0.466272376079423	5.59032561460583	5.61110169101041e-06
0.199149271215889	2.64196758122444	0.00274173955076281
0.505420095169976	5.81174116618860	4.23086222384896
0.0139575414865687	0.0574582357958615	8.19242802426723e-06
0.0967465248402167	0.149346651201956	0.0388440973422871
0.00269432670216817	1.15575787429006	0.0307810183606841
0.899014018790101	3.43175197230309	2.95506713662188
0.0248664516183600	0.0477395577928214	0.00190686526208786
1.08287448024125	1.69207374482238	3.43800985907185
0.163937498876256	0.0407514146352905	0.0333740177269299
0.0261361440659819	0.461475210903124	0.477863664206041
0.0777528339910263	0.0100776672119639	0.00293837839496732
0.0645219629654086	2.53452313160639	0.0181818270424381
0.0132786515296409	0.0127585181617150	0.000217462620833133
0.694373552966731	0.246814573484729	0.0687801888934036
0.0267919897075614	0.0561314650848167	0.0269828115638751
0.0298145268975205	0.0911367318808852	0.202400237817436
0.0551146905406467	0.367766494727293	0.0398994820634973
0.0101315435493334	0.276440608954999	0.0747953984412113
0.0720691039947359	0.0125030371744594	0.0417155852177020
0.0645195536065024	0.0538601958198329	0.0155556156300230
0.0917833688678442	0.0131082482798367	3.25766475878272e-05
0.359350508149819	0.136643767623937	0.606213327588606
0.0192500272887455	0.803461446682690	0.476366785245363
0.123146389382610	0.0856854471642765	0.0578330430428616
0.0360747316950528	2.20236099285382	0.471306496900528
0.0698732386888687	0.0863597960899907	0.201184969906631
0.342123508935805	0.0738813075957941	0.00824839715302639
0.0281326963592827	0.00910458531343018	0.000402402170089823
0.129993716098677	0.254886119750879	0.0383995104556476
0.00884318592292834	0.0355097944133687	0.217927425640470
0.0422273464285324	0.502391941483636	1.00325872634867
0.314199307671534	0.0373614827309009	0.0310235699702488
0.118217788438923	0.127054380200671	0.0685683013141056
0.333430550897753	0.193701712881407	0.0866384136750777
0.289781825375495	0.0662755786630898	0.0878082832090387
0.0670365651432415	0.352751949080203	0.106548528086155
0.0117353785994385	0.00930612825197223	0.00841856776952565
0.00466303107977652	0.0812580301066724	0.0219957050940221
0.166878000552571	0.0527308561164101	0.00969015148790310
2.20713606372859	0.704854532601683	0.681279871070429
0.0140999932527496	0.0632523127161930	0.0156036434580565

## Sheet: Fig2e
Pwait_reward_all	Pwait_reward_food	Pwait_reward_good	Pwait_effort_all	Pwait_effort_physical	Pwait_effort_mental	Pwait_punishment_all	Pwait_punishment_bodily	Pwait_punishment_abstract
0.365000000000000	0.310000000000000	0.420000000000000	0.575000000000000	0.600000000000000	0.550000000000000	0.395000000000000	0.460000000000000	0.330000000000000
0.380000000000000	0.390000000000000	0.370000000000000	0.950000000000000	0.970000000000000	0.930000000000000	0.195000000000000	0.170000000000000	0.220000000000000
0.310000000000000	0.270000000000000	0.350000000000000	0.825000000000000	0.850000000000000	0.800000000000000	0.400000000000000	0.370000000000000	0.430000000000000
0.255000000000000	0.300000000000000	0.210000000000000	0.975000000000000	0.990000000000000	0.960000000000000	0.850000000000000	0.900000000000000	0.800000000000000
0.590000000000000	0.700000000000000	0.480000000000000	0.455000000000000	0.450000000000000	0.460000000000000	0.00500000000000000	0.0100000000000000	0.000000000000000
0.480000000000000	0.530000000000000	0.430000000000000	0.490000000000000	0.480000000000000	0.500000000000000	0.380000000000000	0.380000000000000	0.380000000000000
0.900000000000000	0.890000000000000	0.910000000000000	0.805000000000000	0.830000000000000	0.780000000000000	0.480000000000000	0.370000000000000	0.590000000000000
0.355000000000000	0.390000000000000	0.320000000000000	0.960000000000000	0.940000000000000	0.980000000000000	0.655000000000000	0.660000000000000	0.650000000000000
0.783333333333333	0.783333333333333	0.783333333333333	0.300000000000000	0.233333333333333	0.366666666666667	0.175000000000000	0.216666666666667	0.133333333333333
0.191666666666667	0.266666666666667	0.116666666666667	0.650000000000000	0.666666666666667	0.633333333333333	0.791666666666667	0.783333333333333	0.800000000000000
0.633333333333333	0.700000000000000	0.566666666666667	0.183333333333333	0.183333333333333	0.183333333333333	0.141666666666667	0.183333333333333	0.100000000000000
0.658333333333333	0.566666666666667	0.750000000000000	0.491666666666667	0.450000000000000	0.533333333333333	0.516666666666667	0.483333333333333	0.550000000000000
0.516666666666667	0.383333333333333	0.650000000000000	0.266666666666667	0.333333333333333	0.200000000000000	0.158333333333333	0.183333333333333	0.133333333333333
0.608333333333333	0.683333333333333	0.533333333333333	0.641666666666667	0.666666666666667	0.616666666666667	0.225000000000000	0.350000000000000	0.100000000000000
0.775000000000000	0.766666666666667	0.783333333333333	0.191666666666667	0.200000000000000	0.183333333333333	0.350000000000000	0.316666666666667	0.383333333333333
0.433333333333333	0.416666666666667	0.450000000000000	0.533333333333333	0.583333333333333	0.483333333333333	0.458333333333333	0.383333333333333	0.533333333333333
0.733333333333333	0.733333333333333	0.733333333333333	0.266666666666667	0.183333333333333	0.350000000000000	0.416666666666667	0.450000000000000	0.383333333333333
0.725000000000000	0.666666666666667	0.783333333333333	0.325000000000000	0.366666666666667	0.283333333333333	0.650000000000000	0.583333333333333	0.716666666666667
0.441666666666667	0.450000000000000	0.433333333333333	0.658333333333333	0.683333333333333	0.633333333333333	0.366666666666667	0.300000000000000	0.433333333333333
0.866666666666667	0.850000000000000	0.883333333333333	0.508333333333333	0.616666666666667	0.400000000000000	0.466666666666667	0.483333333333333	0.450000000000000
0.575000000000000	0.566666666666667	0.583333333333333	0.0916666666666667	0.116666666666667	0.0666666666666667	0.416666666666667	0.383333333333333	0.450000000000000
0.541666666666667	0.583333333333333	0.500000000000000	0.208333333333333	0.200000000000000	0.216666666666667	0.283333333333333	0.133333333333333	0.433333333333333
0.558333333333333	0.566666666666667	0.550000000000000	0.125000000000000	0.150000000000000	0.100000000000000	0.241666666666667	0.216666666666667	0.266666666666667
0.316666666666667	0.366666666666667	0.266666666666667	0.500000000000000	0.450000000000000	0.550000000000000	0.750000000000000	0.700000000000000	0.800000000000000
0.683333333333333	0.683333333333333	0.683333333333333	0.783333333333333	0.766666666666667	0.800000000000000	0.766666666666667	0.783333333333333	0.750000000000000
0.475000000000000	0.366666666666667	0.583333333333333	0.450000000000000	0.450000000000000	0.450000000000000	0.466666666666667	0.450000000000000	0.483333333333333
0.708333333333333	0.716666666666667	0.700000000000000	0.516666666666667	0.533333333333333	0.500000000000000	0.725000000000000	0.700000000000000	0.750000000000000
0.561111111111111	0.544444444444444	0.577777777777778	0.508333333333333	0.550000000000000	0.466666666666667	0.616666666666667	0.583333333333333	0.650000000000000
0.350000000000000	0.433333333333333	0.266666666666667	0.508333333333333	0.500000000000000	0.516666666666667	0.258333333333333	0.250000000000000	0.266666666666667
0.633333333333333	0.683333333333333	0.583333333333333	0.225000000000000	0.166666666666667	0.283333333333333	0.133333333333333	0.100000000000000	0.166666666666667
0.441666666666667	0.350000000000000	0.533333333333333	0.650000000000000	0.650000000000000	0.650000000000000	0.450000000000000	0.550000000000000	0.350000000000000
0.925000000000000	0.950000000000000	0.900000000000000	0.258333333333333	0.266666666666667	0.250000000000000	0.591666666666667	0.466666666666667	0.716666666666667
0.600000000000000	0.566666666666667	0.633333333333333	0.683333333333333	0.700000000000000	0.666666666666667	0.833333333333333	0.816666666666667	0.850000000000000
0.316666666666667	0.300000000000000	0.333333333333333	0.441666666666667	0.366666666666667	0.516666666666667	0.341666666666667	0.266666666666667	0.416666666666667
0.458333333333333	0.433333333333333	0.483333333333333	0.541666666666667	0.550000000000000	0.533333333333333	0.433333333333333	0.466666666666667	0.400000000000000
0.350000000000000	0.333333333333333	0.366666666666667	0.625000000000000	0.600000000000000	0.650000000000000	0.516666666666667	0.500000000000000	0.533333333333333
0.358333333333333	0.366666666666667	0.350000000000000	0.458333333333333	0.366666666666667	0.550000000000000	0.483333333333333	0.450000000000000	0.516666666666667
0.491666666666667	0.383333333333333	0.600000000000000	0.700000000000000	0.683333333333333	0.716666666666667	0.541666666666667	0.550000000000000	0.533333333333333
0.750000000000000	0.800000000000000	0.700000000000000	0.200000000000000	0.183333333333333	0.216666666666667	0.258333333333333	0.250000000000000	0.266666666666667
0.850000000000000	0.866666666666667	0.833333333333333	0.441666666666667	0.416666666666667	0.466666666666667	0.316666666666667	0.300000000000000	0.333333333333333
0.375000000000000	0.333333333333333	0.416666666666667	0.441666666666667	0.400000000000000	0.483333333333333	0.308333333333333	0.366666666666667	0.250000000000000
0.600000000000000	0.616666666666667	0.583333333333333	0.616666666666667	0.583333333333333	0.650000000000000	0.616666666666667	0.616666666666667	0.616666666666667
0.733333333333333	0.716666666666667	0.750000000000000	0.425000000000000	0.433333333333333	0.416666666666667	0.291666666666667	0.333333333333333	0.250000000000000

## Sheet: Fig3b
beta_vmPFC_reward	beta_vmPFC_effort	beta_vmPFC_punishment	beta_AI_reward	beta_AI_effort	beta_AI_punishment	beta_dmPFC_reward	beta_dmPFC_effort	beta_dmPFC_punishment
-0.243207951639948	-0.385444462216067	0.322513978629153	-0.555294213328958	0.118125089003668	0.0396495294576214	-1.16669446676143	-0.136549142911121	0.414279642916595
-0.0734003842748608	-1.20064145645781	0.0301387679279122	-0.235540894304986	-0.245771373913216	-0.355826909855945	-0.274492100599322	0.178377143763659	0.265005503376117
-0.0279380145631042	-0.912620492312083	-0.728292340568621	-0.453556383553871	0.105986534742041	-0.0632113368343228	-0.369653976099802	0.259711720884462	0.118006119657105
0.0125077482101006	1.14989625412005	1.44151338369517	-1.20224889371190	1.10383270209671	0.888781115861283	-1.20171472400469	1.17664565710185	0.969655759096802
0.273779271872339	-0.0739351754453840	0.407780629082784	0.123023248550352	0.260054550881873	0.271368184791096	0.180771883299217	0.188852682693547	0.386259429327030
0.176233468570861	0.432145351070996	-0.530157018730005	0.0737741320900143	1.64026130610761	0.678418252888698	0.193155827125165	1.62565543369978	0.493885681619953
0.0891664907509913	-0.115909247817736	0.433591327558425	0.166182579353480	0.686445836680148	0.467993097817137	-0.0215767993640649	0.571790317116457	0.503028936816664
0.148560037944312	-0.279979170413493	-0.213453546385171	0.0842273566744902	0.0398250477248440	0.0123194831107197	0.0644244221009775	0.180612859634211	0.381618738534872
0.687127922833715	-0.220315923852348	0.119838809410115	-0.171972744372734	-0.117233571797127	0.379887736670752	-0.483804633680273	-0.205861429284899	0.311691579623606
0.248417853670299	0.215805073653999	0.130298669648796	-0.246792334542408	0.350891892459154	0.226901200683607	-0.0579798329077414	0.524393804712304	0.178852423393533
0.116030740870652	-0.900739063701670	0.315710470575860	-0.442025271501380	-0.499634980069087	0.847062951187023	-0.507820100113239	-0.445636312131372	0.830953002288944
-0.131502112305784	0.320102792018379	0.452162644061611	-0.115072095371911	0.489356578858476	0.439061943877850	-0.714921473184512	0.488657193638020	0.473394284636931
0.781702579383180	-0.277039038530995	-0.248397800954876	-0.104961213338510	-0.0743494492865165	-0.229215487330230	0.173976768632348	0.147354273753361	0.162005452581850
-0.0594652352629481	0.260124353988556	0.213938216602003	-0.0810373791475565	-0.185351549025535	0.224775328418479	-0.138586612022545	-0.182397990980582	0.381457525895559
-0.193885319389973	-0.303315421109601	-0.218386068948252	-0.143547569162732	-0.471155920595983	-0.103074450228233	-0.256544080614160	-0.490183008989424	-0.0103599389564565
0.240205531751699	0.185664208472630	-0.508346967319390	0.286993498214749	0.383234458417736	-0.196453671908739	0.0128841428034132	0.293393155180360	-0.268928355851900
0.642949724179405	0.148710562011163	0.0788402649449449	-0.460944555685310	0.169661633840827	0.365827761356363	-0.501830965359069	0.310067226345527	0.390311723091403
-0.114380417066181	0.0330259169629471	0.410453493310680	-0.112861485818808	0.109170948825271	0.375314023131257	-0.311937345119705	0.00703709634892588	0.469487864223498
0.606178100507624	0.133138238478798	0.136974182331048	0.391686583277250	0.00364767434204606	0.0839695016593245	0.209118185289557	0.381472202749877	0.383132803658639
0.140980676643060	0.125528306192966	0.0548316648835346	-0.203486465463507	0.155860282161994	0.502614379138908	-0.278009846032960	0.126527215860553	0.581537933070393
0.513772696115051	-0.276571582101016	0.714463392346548	0.253958224223884	0.430191370172313	0.960733741776556	0.154987690197606	0.0433406446827999	0.191231102512431
0.474674544221346	0.272552954970741	-0.219634827552794	-0.00513646763980993	0.299076268829166	-0.360737988374595	0.0369176728076824	0.288722405887197	-0.256308678480254
0.644969872010793	-0.0656185687627334	-0.389766022460631	0.0691380083920081	0.462843309139491	0.211786402486983	0.0320127070208480	0.488750847478344	-0.164513425082331
-0.259141996917986	-0.0930487851889999	0.157764695241387	-1.58576659951874	0.599512411655588	0.721373689042048	-0.745535678048690	0.279964138489928	0.510306193712153
0.178703279128861	-0.0613596583663576	0.304695516304029	0.0996351909733346	0.276294126203906	0.381151745838004	-0.0188566703229932	0.291063163287330	0.402571496953749
0.00626204293073014	-0.120605011063671	0.00571171122348545	0.101280625821224	-0.0299605211030161	-0.0933528381415379	0.0355084676631497	-0.132188085737084	0.0860490638590623
0.144247807565814	-0.475635658507229	0.0180610493234383	0.227623619545397	0.153070157578152	0.353912352315535	-0.0306364382235769	0.227980285871459	0.121942296738133

## Sheet: Fig4a
Procrast_choice_value_bin1	Procrast_choice_value_bin2	Procrast_choice_value_bin3	Procrast_choice_value_bin4	Procrast_choice_value_bin5	Procrast_choice_cost_bin1	Procrast_choice_cost_bin2	Procrast_choice_cost_bin3	Procrast_choice_cost_bin4	Procrast_choice_cost_bin5	Procrast_choice_netValue_bin1	Procrast_choice_netValue_bin2	Procrast_choice_netValue_bin3	Procrast_choice_netValue_bin4	Procrast_choice_netValue_bin5
0.333333333333333	0.433333333333333	0.300000000000000	0.300000000000000	0.466666666666667	0.100000000000000	0.266666666666667	0.366666666666667	0.466666666666667	0.633333333333333	0.533333333333333	0.366666666666667	0.433333333333333	0.366666666666667	0.133333333333333
0.800000000000000	0.933333333333333	0.866666666666667	0.800000000000000	0.733333333333333	0.666666666666667	0.800000000000000	0.866666666666667	0.900000000000000	0.900000000000000	0.933333333333333	0.900000000000000	0.833333333333333	0.700000000000000	0.766666666666667
0.400000000000000	0.333333333333333	0.233333333333333	0.333333333333333	0.233333333333333	0.100000000000000	0.166666666666667	0.333333333333333	0.566666666666667	0.366666666666667	0.433333333333333	0.500000000000000	0.266666666666667	0.266666666666667	0.0666666666666667
0.966666666666667	0.900000000000000	0.933333333333333	1	0.966666666666667	0.933333333333333	1	0.933333333333333	0.966666666666667	0.933333333333333	0.933333333333333	0.933333333333333	1	0.933333333333333	0.966666666666667
0.500000000000000	0.666666666666667	0.700000000000000	0.466666666666667	0.500000000000000	0.266666666666667	0.366666666666667	0.633333333333333	0.766666666666667	0.800000000000000	0.766666666666667	0.666666666666667	0.633333333333333	0.433333333333333	0.333333333333333
0.166666666666667	0.133333333333333	0.133333333333333	0.100000000000000	0.133333333333333	0.0666666666666667	0.0333333333333333	0.133333333333333	0.233333333333333	0.200000000000000	0.166666666666667	0.233333333333333	0.0666666666666667	0.133333333333333	0.0666666666666667
0.666666666666667	0.600000000000000	0.700000000000000	0.666666666666667	0.566666666666667	0.233333333333333	0.666666666666667	0.700000000000000	0.766666666666667	0.833333333333333	0.766666666666667	0.900000000000000	0.500000000000000	0.500000000000000	0.533333333333333
1	0.966666666666667	0.966666666666667	0.966666666666667	0.966666666666667	1	0.966666666666667	0.933333333333333	1	0.966666666666667	1	0.966666666666667	0.933333333333333	1	0.966666666666667
0.433333333333333	0.433333333333333	0.500000000000000	0.433333333333333	0.300000000000000	0.266666666666667	0.366666666666667	0.300000000000000	0.566666666666667	0.600000000000000	0.600000000000000	0.433333333333333	0.433333333333333	0.366666666666667	0.266666666666667
0.533333333333333	0.500000000000000	0.233333333333333	0.333333333333333	0.166666666666667	0.300000000000000	0.233333333333333	0.400000000000000	0.333333333333333	0.500000000000000	0.466666666666667	0.533333333333333	0.300000000000000	0.333333333333333	0.133333333333333
0.500000000000000	0.566666666666667	0.366666666666667	0.200000000000000	0.366666666666667	0.200000000000000	0.400000000000000	0.433333333333333	0.533333333333333	0.433333333333333	0.633333333333333	0.433333333333333	0.400000000000000	0.266666666666667	0.266666666666667
0.466666666666667	0.733333333333333	0.566666666666667	0.733333333333333	0.500000000000000	0.566666666666667	0.633333333333333	0.533333333333333	0.600000000000000	0.666666666666667	0.700000000000000	0.500000000000000	0.500000000000000	0.700000000000000	0.600000000000000
0.700000000000000	0.600000000000000	0.533333333333333	0.733333333333333	0.433333333333333	0.333333333333333	0.500000000000000	0.566666666666667	0.766666666666667	0.833333333333333	0.833333333333333	0.733333333333333	0.533333333333333	0.533333333333333	0.366666666666667
0.633333333333333	0.500000000000000	0.666666666666667	0.466666666666667	0.533333333333333	0.733333333333333	0.566666666666667	0.300000000000000	0.566666666666667	0.633333333333333	0.633333333333333	0.466666666666667	0.566666666666667	0.500000000000000	0.633333333333333
0.700000000000000	0.666666666666667	0.700000000000000	0.366666666666667	0.433333333333333	0.300000000000000	0.466666666666667	0.566666666666667	0.766666666666667	0.766666666666667	0.800000000000000	0.733333333333333	0.633333333333333	0.500000000000000	0.200000000000000
0.833333333333333	0.700000000000000	0.633333333333333	0.700000000000000	0.633333333333333	0.500000000000000	0.733333333333333	0.666666666666667	0.766666666666667	0.833333333333333	0.866666666666667	0.700000000000000	0.766666666666667	0.600000000000000	0.566666666666667
0.200000000000000	0.133333333333333	0.0333333333333333	0.100000000000000	0.233333333333333	0	0.0666666666666667	0.100000000000000	0.233333333333333	0.300000000000000	0.333333333333333	0.0333333333333333	0.100000000000000	0.133333333333333	0.100000000000000
0.333333333333333	0.500000000000000	0.500000000000000	0.366666666666667	0.466666666666667	0.266666666666667	0.466666666666667	0.533333333333333	0.366666666666667	0.533333333333333	0.400000000000000	0.366666666666667	0.600000000000000	0.533333333333333	0.266666666666667
0.400000000000000	0.100000000000000	0.366666666666667	0.266666666666667	0.233333333333333	0.133333333333333	0.300000000000000	0.300000000000000	0.266666666666667	0.366666666666667	0.300000000000000	0.366666666666667	0.266666666666667	0.266666666666667	0.166666666666667
0.366666666666667	0.400000000000000	0.300000000000000	0.333333333333333	0.400000000000000	0.200000000000000	0.300000000000000	0.333333333333333	0.500000000000000	0.466666666666667	0.500000000000000	0.366666666666667	0.333333333333333	0.300000000000000	0.300000000000000
0.633333333333333	0.566666666666667	0.533333333333333	0.566666666666667	0.533333333333333	0.300000000000000	0.500000000000000	0.666666666666667	0.633333333333333	0.733333333333333	0.733333333333333	0.633333333333333	0.533333333333333	0.533333333333333	0.400000000000000
0.633333333333333	0.566666666666667	0.400000000000000	0.400000000000000	0.333333333333333	0.133333333333333	0.433333333333333	0.400000000000000	0.700000000000000	0.666666666666667	0.766666666666667	0.533333333333333	0.433333333333333	0.433333333333333	0.166666666666667
0.600000000000000	0.600000000000000	0.866666666666667	0.533333333333333	0.633333333333333	0.366666666666667	0.733333333333333	0.633333333333333	0.766666666666667	0.733333333333333	0.766666666666667	0.766666666666667	0.533333333333333	0.500000000000000	0.666666666666667
0.633333333333333	0.666666666666667	0.466666666666667	0.466666666666667	0.433333333333333	0.166666666666667	0.500000000000000	0.600000000000000	0.700000000000000	0.700000000000000	0.866666666666667	0.666666666666667	0.466666666666667	0.400000000000000	0.266666666666667
0.433333333333333	0.566666666666667	0.366666666666667	0.366666666666667	0.266666666666667	0.366666666666667	0.333333333333333	0.333333333333333	0.433333333333333	0.533333333333333	0.533333333333333	0.500000000000000	0.333333333333333	0.366666666666667	0.266666666666667
0.700000000000000	0.500000000000000	0.266666666666667	0.366666666666667	0.400000000000000	0.200000000000000	0.300000000000000	0.466666666666667	0.566666666666667	0.700000000000000	0.766666666666667	0.500000000000000	0.433333333333333	0.333333333333333	0.200000000000000
0.500000000000000	0.400000000000000	0.500000000000000	0.500000000000000	0.566666666666667	0.366666666666667	0.566666666666667	0.433333333333333	0.666666666666667	0.433333333333333	0.433333333333333	0.566666666666667	0.466666666666667	0.533333333333333	0.466666666666667
0.666666666666667	0.533333333333333	0.600000000000000	0.633333333333333	0.566666666666667	0.433333333333333	0.666666666666667	0.633333333333333	0.700000000000000	0.566666666666667	0.666666666666667	0.633333333333333	0.566666666666667	0.566666666666667	0.566666666666667
0.433333333333333	0.366666666666667	0.266666666666667	0.133333333333333	0.300000000000000	0.166666666666667	0.233333333333333	0.366666666666667	0.500000000000000	0.233333333333333	0.433333333333333	0.266666666666667	0.300000000000000	0.400000000000000	0.100000000000000
0.566666666666667	0.366666666666667	0.300000000000000	0.300000000000000	0.266666666666667	0.100000000000000	0.200000000000000	0.533333333333333	0.533333333333333	0.433333333333333	0.600000000000000	0.600000000000000	0.233333333333333	0.200000000000000	0.166666666666667
0.600000000000000	0.566666666666667	0.433333333333333	0.200000000000000	0.200000000000000	0.133333333333333	0.300000000000000	0.400000000000000	0.566666666666667	0.600000000000000	0.866666666666667	0.433333333333333	0.333333333333333	0.200000000000000	0.166666666666667
0.466666666666667	0.633333333333333	0.400000000000000	0.500000000000000	0.566666666666667	0.433333333333333	0.533333333333333	0.533333333333333	0.533333333333333	0.533333333333333	0.533333333333333	0.566666666666667	0.533333333333333	0.533333333333333	0.400000000000000
0.733333333333333	0.633333333333333	0.466666666666667	0.500000000000000	0.400000000000000	0.433333333333333	0.566666666666667	0.533333333333333	0.600000000000000	0.600000000000000	0.666666666666667	0.666666666666667	0.566666666666667	0.500000000000000	0.333333333333333
0.466666666666667	0.400000000000000	0.366666666666667	0.333333333333333	0.166666666666667	0.133333333333333	0.433333333333333	0.333333333333333	0.300000000000000	0.533333333333333	0.433333333333333	0.666666666666667	0.166666666666667	0.333333333333333	0.133333333333333
0.433333333333333	0.400000000000000	0.300000000000000	0.233333333333333	0.300000000000000	0.233333333333333	0.300000000000000	0.366666666666667	0.400000000000000	0.366666666666667	0.500000000000000	0.366666666666667	0.266666666666667	0.300000000000000	0.233333333333333
0.533333333333333	0.600000000000000	0.400000000000000	0.466666666666667	0.500000000000000	0.500000000000000	0.400000000000000	0.433333333333333	0.666666666666667	0.500000000000000	0.566666666666667	0.566666666666667	0.500000000000000	0.400000000000000	0.466666666666667
0.366666666666667	0.433333333333333	0.533333333333333	0.366666666666667	0.600000000000000	0.200000000000000	0.433333333333333	0.366666666666667	0.633333333333333	0.666666666666667	0.700000000000000	0.366666666666667	0.366666666666667	0.466666666666667	0.400000000000000
0.333333333333333	0.200000000000000	0.333333333333333	0.333333333333333	0.300000000000000	0.266666666666667	0.166666666666667	0.333333333333333	0.300000000000000	0.433333333333333	0.266666666666667	0.366666666666667	0.400000000000000	0.333333333333333	0.133333333333333
0.233333333333333	0.166666666666667	0.0333333333333333	0.0333333333333333	0.0333333333333333	0.100000000000000	0.0333333333333333	0.133333333333333	0.0333333333333333	0.200000000000000	0.233333333333333	0.100000000000000	0.100000000000000	0.0333333333333333	0.0333333333333333
0.733333333333333	0.633333333333333	0.500000000000000	0.533333333333333	0.533333333333333	0.266666666666667	0.533333333333333	0.533333333333333	0.833333333333333	0.766666666666667	0.833333333333333	0.733333333333333	0.566666666666667	0.466666666666667	0.333333333333333
0.433333333333333	0.466666666666667	0.533333333333333	0.500000000000000	0.233333333333333	0.500000000000000	0.400000000000000	0.300000000000000	0.400000000000000	0.566666666666667	0.533333333333333	0.433333333333333	0.366666666666667	0.466666666666667	0.366666666666667
0.600000000000000	0.733333333333333	0.633333333333333	0.666666666666667	0.600000000000000	0.433333333333333	0.633333333333333	0.766666666666667	0.733333333333333	0.666666666666667	0.700000000000000	0.666666666666667	0.700000000000000	0.600000000000000	0.566666666666667
0.266666666666667	0.300000000000000	0.166666666666667	0.200000000000000	0.233333333333333	0.166666666666667	0.266666666666667	0.233333333333333	0.300000000000000	0.200000000000000	0.333333333333333	0.166666666666667	0.166666666666667	0.300000000000000	0.200000000000000

## Sheet: Fig4b
Procrastination days
6
10
2
10
0
5
10
12
1
13
1
5
1
0
1
6
1
11
7
4
2
18
7
17
16
2
6
4
0
14
14
13
5
4
2
2
7

## Sheet: Fig4e
Choice probability (Model)	Choice probability (Data)
0.429904169864491	0.200000000000000
0.475033573720508	0.160000000000000
0.503419039230172	0.280000000000000
0.527600653033057	0.480000000000000
0.555616513434428	0.320000000000000
0.579364835215896	0.480000000000000
0.606776091354181	0.560000000000000
0.649270825719325	0.640000000000000
0.410249864048648	0.640000000000000
0.562475373178369	0.800000000000000
0.673666152441165	0.880000000000000
0.768020266489909	0.680000000000000
0.845532685571931	0.840000000000000
0.897514951260445	1
0.934052839483063	0.960000000000000
0.962684697182028	0.880000000000000
0.503177422525821	0.0800000000000000
0.529950279375032	0.160000000000000
0.555142198645648	0.240000000000000
0.578687475985793	0.200000000000000
0.604587119682898	0.440000000000000
0.627253462219956	0.600000000000000
0.650699467408501	0.560000000000000
0.674641728285673	0.320000000000000
0.359852762415360	0.960000000000000
0.569632088240263	0.960000000000000
0.720113654291915	0.960000000000000
0.833561834714098	0.960000000000000
0.908008807173710	0.960000000000000
0.950614650899891	1
0.974209706275381	0.960000000000000
0.988617375637547	0.920000000000000
0.245174455774840	0.120000000000000
0.363980985663720	0.600000000000000
0.456343898131455	0.440000000000000
0.530779839710804	0.560000000000000
0.601425468755738	0.600000000000000
0.670402685439989	0.680000000000000
0.748895789644865	0.800000000000000
0.839757401722321	0.800000000000000
0.463794901504102	0
0.482919306316834	0.120000000000000
0.495637733867314	0.0800000000000000
0.505330020868749	0.0800000000000000
0.515619823063637	0.200000000000000
0.525295699110392	0.240000000000000
0.537968911824192	0.200000000000000
0.556971479048725	0.160000000000000
0.550304315801145	0.400000000000000
0.604089929819436	0.280000000000000
0.662534845345382	0.680000000000000
0.721689464943304	0.640000000000000
0.763929333213439	0.800000000000000
0.810981835561006	0.880000000000000
0.845994362402174	0.880000000000000
0.873184006532342	0.880000000000000
0.250624404303834	1
0.416807653611743	0.960000000000000
0.542900663789763	1
0.653310464391287	0.920000000000000
0.751953317481927	0.960000000000000
0.827869532441977	0.960000000000000
0.888507626251682	1
0.944180198858817	1
0.369720956470016	0.240000000000000
0.428250995791476	0.280000000000000
0.468914657132533	0.360000000000000
0.502684152331888	0.480000000000000
0.527362135882947	0.320000000000000
0.560912956747026	0.320000000000000
0.600922823156877	0.640000000000000
0.657809380398017	0.640000000000000
0.308012183108638	0.120000000000000
0.399195034496639	0.200000000000000
0.465179822509773	0.280000000000000
0.518136751862163	0.360000000000000
0.566306045351848	0.320000000000000
0.617521657182455	0.360000000000000
0.678783671133016	0.600000000000000
0.759078304141740	0.680000000000000
0.219202521106461	0.320000000000000
0.276742406614705	0.320000000000000
0.322411802703662	0.160000000000000
0.370436333637291	0.240000000000000
0.415282605015246	0.400000000000000
0.467483825911826	0.560000000000000
0.522150518126975	0.520000000000000
0.598713552836877	0.600000000000000
0.502073495651808	0.600000000000000
0.531497602532076	0.600000000000000
0.558829058706834	0.600000000000000
0.583998446103002	0.600000000000000
0.612317179420237	0.440000000000000
0.636391463406312	0.600000000000000
0.661547081660648	0.680000000000000
0.687382895211423	0.680000000000000
0.320621726280584	0.280000000000000
0.374040444994639	0.440000000000000
0.410528224735514	0.720000000000000
0.439641133615157	0.600000000000000
0.474433686461178	0.520000000000000
0.504227830655296	0.520000000000000
0.542408718136601	0.800000000000000
0.600243676164140	0.880000000000000
0.524145767020308	0.800000000000000
0.550655353551404	0.480000000000000
0.580323979033270	0.720000000000000
0.612638965699617	0.360000000000000
0.637644086038267	0.440000000000000
0.668169729867776	0.640000000000000
0.694254559324613	0.480000000000000
0.716545632108155	0.720000000000000
0.141442889722160	0.120000000000000
0.255357454498713	0.360000000000000
0.363043399420355	0.440000000000000
0.471612141336073	0.560000000000000
0.526455724713361	0.720000000000000
0.635140829655866	0.640000000000000
0.743156071194692	0.760000000000000
0.857611723355498	0.880000000000000
0.378023937191963	0.520000000000000
0.403820468579731	0.640000000000000
0.423592288392643	0.680000000000000
0.444177937540912	0.800000000000000
0.460588203713349	0.560000000000000
0.481457924726144	0.720000000000000
0.501848537572184	0.800000000000000
0.528941308272378	0.840000000000000
0.462272322875701	0.0800000000000000
0.480135745260572	0.120000000000000
0.492116831473109	0.160000000000000
0.501796811010819	0.120000000000000
0.509598862970563	0.120000000000000
0.519271530851859	0.0400000000000000
0.531230964893234	0.0800000000000000
0.549036659624148	0.400000000000000
0.458789216226525	0.280000000000000
0.482066948823074	0.200000000000000
0.497359766218659	0.640000000000000
0.508963094384970	0.520000000000000
0.522571638810810	0.560000000000000
0.534136779109965	0.440000000000000
0.549329596223075	0.400000000000000
0.572336043315845	0.480000000000000
0.494180799944517	0.120000000000000
0.509698910536839	0.200000000000000
0.521844475408145	0.200000000000000
0.533656173705624	0.400000000000000
0.547558497737649	0.200000000000000
0.559267366084973	0.320000000000000
0.571223818651527	0.360000000000000
0.586349021595647	0.440000000000000
0.494098870594653	0.280000000000000
0.510068944844222	0.0800000000000000
0.522598232031372	0.280000000000000
0.534770823895863	0.320000000000000
0.549092916087740	0.360000000000000
0.561152749206411	0.600000000000000
0.573474471120645	0.480000000000000
0.589014617873714	0.440000000000000
0.376960571757649	0.360000000000000
0.414360158583205	0.480000000000000
0.438932225732147	0.600000000000000
0.458595508497826	0.560000000000000
0.481913871723227	0.640000000000000
0.501788873912878	0.440000000000000
0.526880919664149	0.480000000000000
0.565685107452309	0.880000000000000
0.167277831635608	0.0800000000000000
0.272636678386995	0.360000000000000
0.365299157540575	0.480000000000000
0.453813196353968	0.480000000000000
0.508621142398238	0.440000000000000
0.598855982067387	0.440000000000000
0.696361252714163	0.600000000000000
0.810704789334342	0.920000000000000
0.443475967565773	0.640000000000000
0.460502514481087	0.640000000000000
0.471211082798209	0.680000000000000
0.480105986894200	0.360000000000000
0.490622285580445	0.680000000000000
0.499538311205630	0.760000000000000
0.510296062772529	0.640000000000000
0.527459847754223	0.920000000000000
0.304564658598300	0.320000000000000
0.344329394434809	0.400000000000000
0.375768940547104	0.360000000000000
0.409399092682097	0.560000000000000
0.435811571537060	0.360000000000000
0.470703647620671	0.640000000000000
0.504882831102186	0.680000000000000
0.550246693438504	0.760000000000000
0.510460094776590	0.240000000000000
0.528171529844013	0.440000000000000
0.546812436019282	0.480000000000000
0.566300736399798	0.200000000000000
0.583641064105223	0.480000000000000
0.602707473447970	0.440000000000000
0.620505535161154	0.440000000000000
0.637082072388684	0.520000000000000
0.177414230572810	0.120000000000000
0.268967512985635	0.400000000000000
0.345872723477328	0.400000000000000
0.413468897615781	0.520000000000000
0.477126686442010	0.360000000000000
0.548738006813532	0.360000000000000
0.636130551419684	0.760000000000000
0.749295771814772	0.840000000000000
0.525151019897596	0.480000000000000
0.549675067024297	0.440000000000000
0.577799301733329	0.520000000000000
0.609027148410901	0.560000000000000
0.632271530889976	0.600000000000000
0.661932848376727	0.680000000000000
0.686898001934465	0.600000000000000
0.707856271373525	0.440000000000000
0.439090303336080	0.560000000000000
0.466196130686837	0.480000000000000
0.484548159839619	0.720000000000000
0.499886026046936	0.560000000000000
0.510168098513338	0.560000000000000
0.525491688793869	0.640000000000000
0.543799137767434	0.680000000000000
0.570787732405188	0.560000000000000
0.157515828034184	0.160000000000000
0.204189546915101	0.280000000000000
0.247210124321894	0.240000000000000
0.295405678523460	0.200000000000000
0.351508533195083	0.320000000000000
0.409074995230444	0.400000000000000
0.469569742294182	0.280000000000000
0.549352554257858	0.560000000000000
0.202694260143791	0.200000000000000
0.299116337644674	0.0800000000000000
0.378020090305402	0.280000000000000
0.449731298537801	0.320000000000000
0.499497380455738	0.160000000000000
0.572855183864846	0.680000000000000
0.656433784700539	0.560000000000000
0.762501074040533	0.560000000000000
0.404773787594759	0.120000000000000
0.469376931628934	0.200000000000000
0.511965631911237	0.280000000000000
0.549816363970414	0.400000000000000
0.589439949317391	0.320000000000000
0.625656617914579	0.480000000000000
0.664623048729853	0.600000000000000
0.720332668798207	0.800000000000000
0.457443331837944	0.560000000000000
0.475330285116733	0.360000000000000
0.487455533494546	0.440000000000000
0.497918506965408	0.480000000000000
0.503525388980267	0.600000000000000
0.513987537225700	0.560000000000000
0.526110008562787	0.680000000000000
0.543989660838264	0.360000000000000
0.501049507039436	0.280000000000000
0.526763308995898	0.560000000000000
0.550519425512437	0.520000000000000
0.572277312896544	0.560000000000000
0.597269185197751	0.640000000000000
0.618311671814926	0.480000000000000
0.640641271544913	0.680000000000000
0.663961524607436	0.560000000000000
0.183890295431972	0.160000000000000
0.227408638307644	0.280000000000000
0.266419347353344	0.200000000000000
0.308077343466454	0.320000000000000
0.361226009544214	0.240000000000000
0.409696618450065	0.560000000000000
0.460898340988552	0.640000000000000
0.528123404548909	0.400000000000000
0.378416690039347	0.280000000000000
0.429692034225277	0.200000000000000
0.465311211742159	0.160000000000000
0.495972630946434	0.360000000000000
0.513857240236253	0.200000000000000
0.544467750584068	0.360000000000000
0.579922696962889	0.400000000000000
0.630782484047731	0.520000000000000
0.381888368262573	0.520000000000000
0.416364828110723	0.400000000000000
0.438187577145417	0.400000000000000
0.456832231727098	0.560000000000000
0.479028940744739	0.560000000000000
0.497879605228184	0.520000000000000
0.520167565730252	0.560000000000000
0.555929246287300	0.520000000000000
0.382730004600242	0.480000000000000
0.405409533230025	0.560000000000000
0.423004947652301	0.520000000000000
0.440883684498683	0.360000000000000
0.458251611207673	0.280000000000000
0.476387657525589	0.280000000000000
0.494503679728696	0.720000000000000
0.518273135848192	0.440000000000000
0.491703283552878	0.160000000000000
0.507581729629804	0.200000000000000
0.519820189347377	0.400000000000000
0.531874434392365	0.200000000000000
0.545179013693516	0.320000000000000
0.557136855960740	0.360000000000000
0.569192376187433	0.440000000000000
0.584686276346695	0.280000000000000
0.389005893330807	0
0.433772561698678	0.0800000000000000
0.464769254437764	0.0400000000000000
0.491836337406521	0.0800000000000000
0.505949570004592	0.0400000000000000
0.533024985784828	0.0800000000000000
0.564049683764676	0.160000000000000
0.608887774220459	0.240000000000000
0.292171625701424	0.400000000000000
0.414689872016858	0.280000000000000
0.500053316659124	0.480000000000000
0.569950142609570	0.720000000000000
0.648776651541481	0.400000000000000
0.709649064367876	0.720000000000000
0.775346882101196	0.880000000000000
0.855154173244140	0.880000000000000
0.316433432207801	0.320000000000000
0.360731514179279	0.280000000000000
0.392334158943160	0.440000000000000
0.422894670222831	0.560000000000000
0.452558250321166	0.280000000000000
0.484061520341530	0.400000000000000
0.517764373231911	0.400000000000000
0.566990983757797	0.640000000000000
0.331565252425703	0.360000000000000
0.374175441438805	0.720000000000000
0.403687439482105	0.640000000000000
0.431408441790522	0.720000000000000
0.459620489403837	0.760000000000000
0.488037930272514	0.760000000000000
0.519109863105837	0.680000000000000
0.565523565661167	0.560000000000000
0.470892454198824	0.160000000000000
0.486127796590850	0.240000000000000
0.496256978486242	0.320000000000000
0.504013902285085	0.200000000000000
0.512073575276036	0.240000000000000
0.519822551390401	0.0400000000000000
0.529929709276170	0.440000000000000
0.545105630160728	0.320000000000000

[truncated: 7 more sheets: Fig5b, Fig6d_Left, Fig6d_Right, Fig6e_Left, Fig6e_Right, FigSupp3, FigSupp4]
